# Supplementary material for: On three-dimensional misorientation spaces
Source: Proc Math Phys Eng Sci. 2017 Oct 25;473(2206):20170274. doi: 10.1098/rspa.2017.0274 (PMC5666230; doi:10.1098/rspa.2017.0274)
Supplement: 9144317nkhzzqpxnqgc.zip [file rspa20170274supp3.zip]

Archive with 29 entries (29 files):
- 9144317nkhzzqpxnqgc/combinations.txt
- 9144317nkhzzqpxnqgc/RSPA_Author_tex.tex
- 9144317nkhzzqpxnqgc/rsproca_new.cls
- 9144317nkhzzqpxnqgc/Instructions.tex
- 9144317nkhzzqpxnqgc/anorthite_map.eps
- 9144317nkhzzqpxnqgc/HKL_TSL_defs.eps
- 9144317nkhzzqpxnqgc/Blackburn_defs.eps
- 9144317nkhzzqpxnqgc/Mendeley_Rob.bib
- 9144317nkhzzqpxnqgc/alternative_conventions.eps
- 9144317nkhzzqpxnqgc/Superalloy.eps
- 9144317nkhzzqpxnqgc/spaces_and_symmetry_orientations.eps
- 9144317nkhzzqpxnqgc/15_unique_spaces5.png
- 9144317nkhzzqpxnqgc/Instructions.pdf
- 9144317nkhzzqpxnqgc/OpenAccesslogo_bw.eps
- 9144317nkhzzqpxnqgc/openaccesslogo_bw.pdf
- 9144317nkhzzqpxnqgc/orientation_mapping.png
- 9144317nkhzzqpxnqgc/spaces_and_symmetry_misorientations.eps
- 9144317nkhzzqpxnqgc/Superalloy2.eps
- 9144317nkhzzqpxnqgc/titanium_Sample.eps
- 9144317nkhzzqpxnqgc/Vector_Constructions.pdf
- 9144317nkhzzqpxnqgc/Bainite.eps
- 9144317nkhzzqpxnqgc/B_orientation_map_bainite2.png
- 9144317nkhzzqpxnqgc/author_tex.pdf
- 9144317nkhzzqpxnqgc/augite.eps
- 9144317nkhzzqpxnqgc/aboriginal_point.eps
- 9144317nkhzzqpxnqgc/PROCEEDINGS_A_RGB.pdf
- 9144317nkhzzqpxnqgc/RS_crossmark_logo.pdf
- 9144317nkhzzqpxnqgc/RS_Pubs_Logo_Line_CMYK.pdf
- 9144317nkhzzqpxnqgc/RSTA_OpenAccesslogo_RGB.pdf
