# Supplementary material for: On three-dimensional misorientation spaces
Source: Proc Math Phys Eng Sci. 2017 Oct 25;473(2206):20170274. doi: 10.1098/rspa.2017.0274 (PMC5666230; doi:10.1098/rspa.2017.0274)
Supplement: 9144317nkhzzqpxnqgc.zip [file rspa20170274supp3.zip › 9144317nkhzzqpxnqgc/combinations.txt]

PG	1	2	3	4	5	6	7	8	9	10	11	12	13	14	15	16	17	18	19	20	21	22	23	24	25	26	27	28	29	30	31	32	PG
1	o	o	n	n	n	i	i	i	l	l	l	g	g	i/g	g	m	m	h	h	h	k	k	k	f	f	h/f	f	d	d	c	d/c	c	1	triclinic
2		o	n	n	n	i	i	i	l	l	l	g	g	i/g	g	m	m	h	h	h	k	k	k	f	f	h/f	f	d	d	c	d/c	c	2
3			n	n	n	i	i	i	g	i/g	g	g	g	g	g	h	h	f/h	h	f/h	f	h/f	f	f	f	f	f	d	d	c	d/c	c	3	monoclinic
4				n	n	i	i	i	g	g	g	g	g	i/g	g	h	h	h	h	h	f	f	f	f	f	h/f	f	d	d	c	d/c	c	4
5					n	i	i	i	g	i/g	g	g	g	g	g	h	h	f/h	h	f/h	f	h/f	f	f	f	f	f	d	d	c	d/c	c	5
6						i	i	i	g	i/g	g	g	g	g	g	f	f	f	f	f	f	f	f	f	f	f	f	d	d	c	d/c	c	6	orthorhombic
7							i	i	g	g	g	g	g	i/g	g	f	f	f	f	f	f	f	f	f	f	f	f	d	d	c	d/c	c	7
8								i	g	i/g	g	g	g	g	g	f	f	f	f	f	f	f	f	f	f	f	f	d	d	c	d/c	c	8
9									g	l	l	g	g	g	g	j	j	e	e	e	j	j	j	e	e	e	e	c	c	c	c	c	9	tetragonal
10										l	l	g	g	i/g	g	j	j	f/e	e	f/e	j	j	j	f/e	e	f/e	f/e	d/c	d/c	c	d/c	c	10
11											l	g	g	g	g	j	j	e	e	e	j	j	j	e	e	e	e	c	c	c	c	c	11
12												g	g	g	g	e	e	e	e	e	e	e	e	e	e	e	e	c	c	c	c	c	12	tetragonal
13													g	g	g	e	e	e	e	e	e	e	e	e	e	e	e	c	c	c	c	c	13
14														i/g	g	f/e	f/e	e	f/e	e	f/e	f/e	f/e	e	f/e	e	e	c	c	c	c	c	14
15															g	e	e	e	e	e	e	e	e	e	e	e	e	c	c	c	c	c	15
16																m	m	h	h	h	k	k	k	f	f	h/f	f	b	b	a	b/a	a	16	trigonal
17																	m	h	h	h	k	k	k	f	f	h/f	f	b	b	a	b/a	a	17
18																		h	h	h	f	h/f	f	f	f	h/f	f	b	b	a	b/a	a	18	trigonal
19																			h	h	f	f	f	f	f	h/f	f	b	b	a	b/a	a	19
20																				h	f	h/f	f	f	f	h/f	f	b	b	a	b/a	a	20
21																					k	k	k	f	f	f	f	b	b	a	b/a	a	21	hexagonal
22																						k	k	f	f	h/f	f	b	b	a	b/a	a	22
23																							k	f	f	f	f	b	b	a	b/a	a	23
24																								f	f	f	f	b	b	a	b/a	a	24	hexagonal
25																									f	f	f	b	b	a	b/a	a	25
26																										h/f	f	b	b	a	b/a	a	26
27																											f	b	b	a	b/a	a	27
28																												d	d	c	d/c	c	28	cubic
29																													d	c	d/c	c	29
30																														c	c	c	30	cubic
31																															d/c	c	31
32																																c	32
