# Supplementary material for: On three-dimensional misorientation spaces
Source: Proc Math Phys Eng Sci. 2017 Oct 25;473(2206):20170274. doi: 10.1098/rspa.2017.0274 (PMC5666230; doi:10.1098/rspa.2017.0274)
Supplement: 9144317nkhzzqpxnqgc.zip [file rspa20170274supp3.zip › 9144317nkhzzqpxnqgc/Mendeley_Rob.bib]

@misc{TheMendeleySupportTeam2011,
    title = {{Getting Started with Mendeley}},
    year = {2011},
    booktitle = {Mendeley Desktop},
    author = {{The Mendeley Support Team}},
    pages = {1--16},
    publisher = {Mendeley Ltd.},
    url = {http://www.mendeley.com},
    address = {London},
    keywords = {Mendeley, how-to, user manual}
}

@article{Viskari2011,
    title = {{Grain boundary microstructure and fatigue crack growth in Allvac 718Plus superalloy}},
    year = {2011},
    journal = {Materials Science and Engineering: A},
    author = {Viskari, Leif and Cao, Y. and Norell, M. and Sj{\"{o}}berg, Göran and Stiller, Krystyna},
    number = {6},
    month = {3},
    pages = {2570--2580},
    volume = {528},
    publisher = {Elsevier B.V.},
    url = {http://linkinghub.elsevier.com/retrieve/pii/S0921509310013675},
    doi = {10.1016/j.msea.2010.11.080},
    issn = {09215093},
    keywords = {FIB, auger electron spectroscopy, delta-phase, electron microscopy, fractography, hold-time fatigue, oxidation, x-ray photoelectron spectroscopy}
}

@article{Xie2005,
    title = {{Structure stability study on a newly developed nickel-base superalloy—Allvac {\textregistered} 718plus ™}},
    year = {2005},
    journal = {Superalloy 718, 625, 706 and Derivatives 2005},
    author = {Xie, Xi Shan and Gailian, Wang and Dong, Jian Xin and Xu, Chunmei and Cao, Wei-di and Kennedy, Richard L},
    pages = {179--192},
    keywords = {718plus, ni 3 al 0.5 nb 0.5, stability}
}

@article{Zickler2010,
    title = {{The Precipitation Behavior of Superalloy ATI Allvac 718Plus}},
    year = {2010},
    journal = {Advanced Engineering Materials},
    author = {Zickler, Gerald A and Radis, Rene and Schnitzer, Ronald and Kozeschnik, Ernst and Stockinger, Martin and Leitner, Harald},
    number = {3},
    pages = {176--183},
    volume = {12},
    keywords = {718plus, MatCalc, TTP, atom probe tomography, chemical composition, delta phase, isothermal aging, precipitation kinetics, superalloy}
}

@inproceedings{Ja,
    title = {{Solidification Cracking of Alloy Allvac 718Plus and Alloy 718 at Transvarestraint testing}},
    year = {2008},
    booktitle = {EPD Congress 2008},
    author = {J, Andersson and Sj{\"{o}}berg, Göran and Brederholm, A and H, Haenninen},
    pages = {157--169},
    volume = {3},
    url = {http://swepub.kb.se/bib/swepub:oai:services.scigloo.org:84601?tab2=subj},
    keywords = {718plus, alloy 718, solidification cracking, transvarestraint testing}
}

@inproceedings{Andersson,
    title = {{Hot Cracking of Allvac 718Plus, Alloy 718 and Waspaloy at varestraint testing}},
    year = {2008},
    booktitle = {47th Conference of Metallurgists},
    author = {Andersson, Joel and Sj{\"{o}}berg, Göran and Viskari, Leif and Brederholm, A and H, Haenninen and Knee, C S},
    pages = {401--413},
    url = {http://swepub.kb.se/bib/swepub:oai:services.scigloo.org:84608?tab2=abs&language=en},
    keywords = {718, 718Plus, DSC, HAZ, SEM-EDX, Waspaloy, hot cracking, varestraint}
}

@article{Xie2005a,
    title = {{TTT diagram of a newly developed nickel-base superalloy - Allvac{\textregistered} 718Plus™}},
    year = {2005},
    journal = {Superalloy 718, 625, 706 and Derivatives 2005},
    author = {Xie, Xi Shan and Xu, Chunmei and Wang, Gailian and Dong, Jian Xin and Cao, Wei-di and Kennedy, Richard L},
    pages = {193--202},
    keywords = {718plus, ttt diagram, {$\gamma$}' phase, {$\gamma$}'' phase, {$\delta$} phase}
}

@article{Swindeman2008,
    title = {{A comparison of creep models for nickel base alloys for advanced energy systems}},
    year = {2008},
    journal = {International Journal of Pressure Vessels and Piping},
    author = {Swindeman, R.W. and Swindeman, M.J.},
    number = {1-2},
    month = {1},
    pages = {72--79},
    volume = {85},
    url = {http://linkinghub.elsevier.com/retrieve/pii/S0308016107000671},
    doi = {10.1016/j.ijpvp.2007.06.012},
    issn = {03080161},
    keywords = {alloy 230, alloy 617, alloy 718, alloy n, alloy x, cdm, creep, nickel base alloys}
}

@article{Zickler2009,
    title = {{Microstructure and mechanical properties of the superalloy ATI Allvac{\textregistered} 718Plus™}},
    year = {2009},
    journal = {Materials Science and Engineering: A},
    author = {Zickler, Gerald A and Schnitzer, Ronald and Radis, Rene and Hochfellner, Rainer and Schweins, Ralf and Stockinger, Martin and Leitner, Harald},
    number = {1-2},
    month = {10},
    pages = {295--303},
    volume = {523},
    url = {http://linkinghub.elsevier.com/retrieve/pii/S0921509309006534},
    doi = {10.1016/j.msea.2009.06.014},
    issn = {09215093},
    keywords = {atom probe tomography, nickel-based superalloy, precipitation kinetics, small-angle neutron scattering, strengthening mechanism}
}

@article{20072007,
    title = {{AEROMaT 2007}},
    year = {2007},
    journal = {Conference and Exposition},
    author = {Kennedy, Richard L},
    number = {May},
    pages = {42--44}
}

@article{Mitsche2011,
    title = {{Assessment of dynamic softening mechanisms in Allvac{\textregistered} 718Plus™ by EBSD analysis}},
    year = {2011},
    journal = {Materials Science and Engineering: A},
    author = {Mitsche, Stefan and Sommitsch, Christof and Huber, Daniel and Stockinger, Martin and Poelt, Peter},
    number = {10-11},
    month = {4},
    pages = {3754--3760},
    volume = {528},
    publisher = {Elsevier B.V.},
    url = {http://linkinghub.elsevier.com/retrieve/pii/S0921509311000529},
    doi = {10.1016/j.msea.2011.01.044},
    issn = {09215093},
    keywords = {718plus, Dynamic Recrystallisation, EBSD, Superalloy, recrystallisation mechanism}
}

@article{Bayha2005,
    title = {{Investment casting of Allvac {\textregistered} 718Plus™ alloy}},
    year = {2005},
    journal = {Superalloy 718, 625, 706 and Derivatives 2005},
    author = {Bayha, Thomas D and Lu, M and Kloske, K E},
    keywords = {718plus, alloy, castability, investment casting, waspaloy}
}

@article{Bergstrom2005,
    title = {{Properties and microstructure of Allvac{\textregistered} 718Plus™ alloy rolled sheet}},
    year = {2005},
    journal = {Superalloy 718, 625, 706 and Derivatives 2005},
    author = {Bergstrom, David S and Bayha, Thomas D},
    pages = {243--252},
    keywords = {718plus, ati allvac, cold-rolled sheet, hot-rolled sheet}
}

@article{Bond2005,
    title = {{Evaluation of Allvac{\textregistered} 718Plus™ alloy in the cold worked and heat treated condition}},
    year = {2005},
    journal = {Superalloy 718, 625, 706 and Derivatives 2005},
    author = {Bond, Betsy J and Kennedy, Richard L},
    pages = {203--212},
    keywords = {718plus, ati allvac, cold work, fastener}
}

@inproceedings{Cao2004rolechemistry,
    title = {{Role of chemistry in 718-type alloys – Allvac {\textregistered} 718Plus ™ alloy development}},
    year = {2004},
    booktitle = {Superalloys 2004 (Tenth International Symposium)},
    author = {Cao, Wei-di and Kennedy, Richard L},
    keywords = {718, 718plus, chemistry, mechanical properties, thermal stability, waspaloy}
}

@article{Cao2005b,
    title = {{Application of direct aging to Allvac{\textregistered} 718Plus™ alloy for improved performance}},
    year = {2005},
    journal = {Superalloy 718, 625, 706 and Derivatives 2005},
    author = {Cao, Wei-di and Kennedy, Richard L},
    pages = {213--222},
    keywords = {718plus, direct aging, forging, mechanical properties}
}

@article{Cao2005,
    title = {{Solidification and solid state phase transformation of Allvac {\textregistered} 718PLUS ™ alloy}},
    year = {2005},
    journal = {Superalloy 718, 625, 706 and Derivatives 2005},
    author = {Cao, Wei-di},
    pages = {165--177},
    keywords = {718plus, aging, delta phase, solidification: d phase}
}

@article{Ojo2005,
    title = {{On the role of liquated {$\gamma$}′ precipitates in weld heat affected zone microfissuring of a nickel-based superalloy}},
    year = {2005},
    journal = {Materials Science and Engineering: A},
    author = {Ojo, O A and Chaturvedi, M.C.},
    number = {1-2},
    month = {8},
    pages = {77--86},
    volume = {403},
    url = {http://linkinghub.elsevier.com/retrieve/pii/S0921509305004442},
    doi = {10.1016/j.msea.2005.04.034},
    issn = {09215093},
    keywords = {constitutional liquation, haz cracking, nickel-based superalloys, welding}
}

@article{Vishwakarma2005,
    title = {{HAZ microfissuring in EB welded Allvac 718Plus alloy}},
    year = {2005},
    journal = {Superalloy 718, 625, 706 and Derivatives 2005},
    author = {Vishwakarma, K.R. and Richards, N.L. and Chaturvedi, M.C.},
    pages = {637--648},
    keywords = {liquation microfissuring, microstructures, total crack length, weldability}
}

@article{Dempster2005,
    title = {{Structure and property comparison of Allvac{\textregistered} 718Plus™ alloy and waspaloy forgings}},
    year = {2005},
    journal = {Superalloy 718, 625, 706 and Derivatives 2005},
    author = {Dempster, Ian and Cao, Wei-di and Kennedy, Richard L and Bond, Betsy J and Aurrecoechea, Jose and Lipschutz, Mark},
    pages = {155--164},
    keywords = {718plus, ati allvac, heat treatment, higher temperature capability, mechanical properties, processing, thermomechanical, waspaloy}
}

@article{Maalekian2008,
    title = {{Comparative analysis of heat generation in friction welding of steel bars}},
    year = {2008},
    journal = {Acta Materialia},
    author = {Maalekian, M. and Kozeschnik, Ernst and Brantner, H.P. and Cerjak, H.},
    number = {12},
    month = {7},
    pages = {2843--2855},
    volume = {56},
    url = {http://linkinghub.elsevier.com/retrieve/pii/S1359645408001523},
    doi = {10.1016/j.actamat.2008.02.016},
    issn = {13596454},
    keywords = {finite element analysis, friction welding, heat generation, inverse heat conduction problem, sliding, sticking friction}
}

@article{Du2007,
    title = {{High-temperature structure stability and mechanical properties of novel 718 superalloy}},
    year = {2007},
    journal = {Materials Science and Engineering: A},
    author = {Du, J H and Lu, X D and Deng, Q and Qu, J L and Zhuang, J Y and Zhong, Z Y},
    pages = {584--591},
    volume = {453},
    doi = {10.1016/j.msea.2006.11.039},
    keywords = {creep, mechanical properties, novel 718 superalloy, stress rupture, structure stability}
}

@article{Tsang2010,
    title = {{Effect of composition and microstructure on the fatigue and creep-fatigue behaviour of Allvac 718Plus alloy}},
    year = {2010},
    journal = {Materials at High Temperatures},
    author = {Tsang, J. and Kearsey, R.M. and Au, P. and Seo, D. and Oppenheimer, Scott and Cao, Wei-di},
    number = {1},
    month = {3},
    pages = {79--88},
    volume = {27},
    url = {http://openurl.ingenta.com/content/xref?genre=article&issn=0960-3409&volume=27&issue=1&spage=79},
    isbn = {1260466094},
    doi = {10.3184/096034009X12604660943666},
    issn = {09603409},
    keywords = {718plus, creep-fatigue, fatigue, superalloys, waspaloy}
}

@article{Ding2010a,
    title = {{Grain boundary segregation in Ni-base ( 718 plus ) superalloy}},
    year = {2010},
    journal = {Materials Science and Technology},
    author = {Ding, R},
    number = {1},
    volume = {26},
    isbn = {174328408X},
    doi = {10.1179/174328408X385836},
    keywords = {grain boundary, molybdenum, phosphorus, segregation, superalloy}
}

@article{Idowu2007,
    title = {{Effect of heat input on heat affected zone cracking in laser welded ATI Allvac 718Plus superalloy}},
    year = {2007},
    journal = {Materials Science and Engineering: A},
    author = {Idowu, O A and Ojo, O A and Chaturvedi, M.C.},
    pages = {389--397},
    volume = {455},
    doi = {10.1016/j.msea.2006.11.054},
    keywords = {haz cracking, liquid film migration, superalloys, welding}
}

@article{Liu2008,
    title = {{Effect of thermal treatment on the fatigue crack propagation behavior of a new Ni-base superalloy}},
    year = {2008},
    journal = {Materials Science and Engineering: A},
    author = {Liu, Xingbo and Xu, Jing and Barbero, Ever and Cao, Wei-di and Kennedy, Richard L},
    pages = {30--38},
    volume = {474},
    doi = {10.1016/j.msea.2007.05.033},
    keywords = {718plus, delta-phase, fatigue crack propagation, thermal treatment}
}

@article{Hayes2009,
    title = {{Effect of heat treatment on the combination stress-rupture properties of allvac 718plus TM}},
    year = {2009},
    journal = {Materials Science and Engineering: A},
    author = {Hayes, Robert W. and Thompson, E and Johnson, K and Aichlmayr, A},
    pages = {256--261},
    volume = {511},
    doi = {10.1016/j.msea.2008.04.134},
    keywords = {CSR, GBE, GPE, SFE, delta phase, grain boundaries, oxygen embrittlement, stacking fault energy, substructure}
}

@article{Liu2005,
    title = {{Effect of thermal-mechanical treatment on the fatigue crack propagation behavior of newly developed Allvac 718Plus alloy}},
    year = {2005},
    journal = {Superalloys 718, 625, 706 and Derivatives 2005},
    author = {Liu, Xingbo and Xu, Jing and Deem, Nate and Chang, Keh-minn and Barbero, Ever and Cao, Wei-di and Kennedy, Richard L and Carneiro, Tadeu},
    pages = {233--242},
    keywords = {718plus, fatigue crack propagation, thermal-mechanical treatment}
}

@article{Faheem2009,
    title = {{Microstructural and DSC studies of Alloy 718™ Plus}},
    year = {2009},
    journal = {Thermochimica Acta},
    author = {Faheem, M. and McCormick, S. and Charit, I.},
    number = {1-2},
    month = {12},
    pages = {151--155},
    volume = {496},
    url = {http://linkinghub.elsevier.com/retrieve/pii/S0040603109003128},
    doi = {10.1016/j.tca.2009.07.014},
    issn = {00406031},
    keywords = {differential scanning calorimetry, nickel-base superalloys}
}

@article{Wen2008,
    title = {{Fracture toughness analysis of anisotropic nickel-based single crystal superalloys at high temperature}},
    year = {2008},
    journal = {Journal of Materials Science},
    author = {Wen, Z. X. and Hou, N. X. and Dou, Z. X. and Yue, Z. F.},
    number = {17},
    month = {7},
    pages = {5878--5883},
    volume = {43},
    url = {http://www.springerlink.com/index/10.1007/s10853-008-2866-9},
    isbn = {1085300828669},
    doi = {10.1007/s10853-008-2866-9},
    issn = {0022-2461}
}

@article{Pickering2012a,
    title = {{Grain-boundary precipitation in Allvac 718Plus}},
    year = {2012},
    journal = {Acta Materialia},
    author = {Pickering, E.J. and Mathur, H. and Bhowmik, Ayan and Mess{\'{e}}, O.M.D.M. and Barnard, J.S. and Hardy, Mark C and Krakow, Robert and L{\"{o}}hnert, Katja and Stone, H.J. and Rae, Catherine M.F.},
    number = {6-7},
    month = {4},
    pages = {2757--2769},
    volume = {60},
    url = {http://linkinghub.elsevier.com/retrieve/pii/S1359645412000808},
    doi = {10.1016/j.actamat.2012.01.042},
    issn = {13596454},
    keywords = {cellular growth, crystal structure, haadf, high-angle annular dark field, misorientation, nickel base alloys}
}

@article{Gabb2010,
    title = {{Grain boundary engineering the mechanical properties of Allvac 718Plus}},
    year = {2010},
    journal = {7th International Symposium on Superalloy 718 and Derivatives},
    author = {Gabb, Tim P and Telesman, Jack and Garg, A and Lin, Peter and Provenzano, Virgil and Heard, R and Miller, H M},
    number = {10},
    pages = {255--269},
    keywords = {creep, fatigue crack growth, grain boundary engineering, stress relaxation}
}

@article{Jackson1999,
    title = {{Heat treatment of UDIMET 720Li : the effect of microstructure on properties}},
    year = {1999},
    journal = {Materials Science and Engineering: A},
    author = {Jackson, M P and Reed, Roger C.},
    pages = {85--97},
    volume = {259},
    keywords = {heat treatment, microstructure/property relationships, superalloy}
}

@article{Hicks1982,
    title = {{A comparison of theoretical and experimental methods of calibrating the electrical potential drop technique for crack length determination}},
    year = {1982},
    journal = {International Journal of Fracture},
    author = {Hicks, M A and Pickard, A C},
    pages = {91--101},
    volume = {20}
}

@article{Hornqvist2010,
    title = {{Hold-Time Fatigue Crack Growth of Allvac 718Plus}},
    year = {2010},
    journal = {7th International Symposium on Superalloy 718 and Derivatives},
    author = {H{\"{o}}rnqvist, Magnus and Viskari, Leif and Stiller, Krystyna and Sj{\"{o}}berg, Göran},
    pages = {705--717},
    keywords = {electron microscopy, fatigue crack growth, fractography, tensile dwell}
}

@article{Mukhtarov2008,
    title = {{Influence of Severe Thermomechanical Treatment on Formation of Nanocrystalline Structure in Ni 718 and Ni 718Plus Alloys and their Mechanical Properties}},
    year = {2008},
    journal = {Materials Science Forum},
    author = {Mukhtarov, Shamil and Valitov, V. and Gigliotti, M.F.X. and Subramanian, P.R. and Marte, J.S. and Dudova, Nadya},
    pages = {458--463},
    volume = {584-586},
    url = {http://www.scientific.net/MSF.584-586.458},
    doi = {10.4028/www.scientific.net/MSF.584-586.458},
    issn = {1662-9752},
    keywords = {isothermal, isothermal deformation, mechanical properties, multiple forging, nanocrystalline structure, nickel base alloy}
}

@article{Lin2010,
    title = {{Grain Boundary Engineering of Allvac 718Plus R for Aerospace Engine Applications}},
    year = {2010},
    journal = {7th International Symposium on Superalloy 718 and Derivatives},
    author = {Lin, Peter and Provenzano, Virgil and Palumbo, Gino and Gabb, Tim P and Telesman, Jack},
    pages = {243--253},
    keywords = {718plus, crack growth, creep, grain boundary engineering, tensile}
}

@article{Unocic2009a,
    title = {{Microstructural features leading to enhanced resistance to grain boundary creep cracking in Allvac 718Plus}},
    year = {2009},
    journal = {Metallurgical and Materials Transactions A},
    author = {Unocic, Kinga A and Hayes, Robert W. and Mills, Michael J. and Daehn, Glenn S.},
    number = {2},
    month = {11},
    pages = {409--420},
    volume = {41},
    url = {http://www.springerlink.com/index/10.1007/s11661-009-0099-4},
    doi = {10.1007/s11661-009-0099-4},
    issn = {1073-5623},
    keywords = {EBSD, dry air, g', g'', grain boundary creep cracking, moist air}
}

@article{Kennedy2003,
    title = {{Developments in wrought Nb containing superalloys ( 718 + 100 {${}^\circ$} F )}},
    year = {2003},
    journal = {TMS Superalloys 2003},
    author = {Kennedy, Richard L and Cao, Wei-Di and Bayha, Thomas D and Jeniski, Richard},
    keywords = {718, 718plus, mechanical properties}
}

@misc{Lohnert_litreview,
    title = {{Literature Review 718 PLUS}},
    booktitle = {literature review},
    author = {L{\"{o}}hnert, Katja}
}

@article{Kennedy2005,
    title = {{Allvac{\textregistered} 718PLus™, Superalloy for the next forty years}},
    year = {2005},
    journal = {Superalloy 718, 625, 706 and Derivatives 2005},
    author = {Kennedy, Richard L},
    pages = {1--14},
    keywords = {718plus, alloy 718, cost, mechanical properties, processing, superalloys, waspaloy}
}

@article{Liu2003,
    title = {{The effect of hold-time on fatigue crack growth behaviors of WASPALOY alloy at elevated temperature}},
    year = {2003},
    journal = {Materials Science and Engineering: A},
    author = {Liu, Xingbo and Kang, Bruce and Chang, Keh-minn},
    pages = {8--14},
    volume = {340},
    keywords = {fatigue crack growth, hold-time, waspaloy alloy}
}

@techreport{Tsang2011,
    title = {{Systematic Evaluation of Microstructural Effects on the Mechanical Properties of ATI 718Plus {\textregistered} Alloy – Part II : Fatigue Crack Growth Behaviour LTR-SMPL-2011-0051 Systematic Evaluation of Microstructural Effects on the Mechanical Properties of ATI 718Plus}},
    year = {2011},
    author = {Tsang, J. and Kearsey, R.M.},
    number = {February},
    pages = {1--179},
    keywords = {718Plus, CNRC, NRC, fatigue crack growth behaviour, microstructural effects}
}

@article{Lohnert2010,
    title = {{Microstructure evolution in the nickel base superalloy Allvac{\textregistered}718PlusTM}},
    year = {2010},
    journal = {7th International Symposium on Superalloy 718 and Derivatives},
    author = {L{\"{o}}hnert, Katja and Pyczak, Florian},
    pages = {877--891},
    keywords = {718plus, delta, gamma-prime, tem}
}

@article{McDevitt2010,
    title = {{Effect of temperature and strain during forging and subsequent delta phase precipitation during solution anneal in ATI 718PLUS {\textregistered} alloy}},
    year = {2010},
    journal = {7th International Symposium on Superalloy 718 and Derivatives},
    author = {McDevitt, Erin},
    pages = {307--319},
    keywords = {718plus, delta phase, heat treatment, microstructure}
}

@misc{Mcdevitt2008,
    title = {{Microstructure and mechanical properties of direct aged 718PLUS {\textregistered} alloy}},
    year = {2008},
    author = {McDevitt, Erin and Bentley, J},
    keywords = {718plus, delta phase, direct aging, gamma-prime, stem}
}

@misc{Mitchell2011,
    title = {{Method of Heat Treating a Superalloy Component and an Alloy Component}},
    year = {2011},
    author = {Mitchell, Robert J and Furrer, David Ulrich and Lemsky, Joseph A and Hardy, Mark C},
    keywords = {Pat 8083872, method of heat treat}
}

@misc{Mitchell2012,
    title = {{Method of improving the mechanical properties of a component}},
    year = {2012},
    author = {Mitchell, Robert J and Furrer, David Ulrich and Hardy, Mark C},
    pages = {1--19},
    publisher = {United States}
}

@techreport{Corran2005,
    title = {{MANHIRP Integrating Process Controls with Manufacturing to Produce High Integrity Rotating Parts for Modern Gas Turbines Presentation to RISC / RoMan 19 th January 2005 MANHIRP : General Progress}},
    year = {2005},
    author = {Corran, Richard},
    number = {January},
    pages = {1--53}
}

@article{Mckamey1998,
    title = {{Creep properties of phosphorous + boron-modified alloy 718}},
    year = {1998},
    journal = {Scripta Materialia},
    author = {Mckamey, C G and Carmichael, C A and Cao, Wei-di and Kennedy, Richard L},
    number = {3},
    pages = {485--491},
    volume = {38},
    keywords = {718 alloy, boron additions, boron modified alloy}
}

@article{Locq2011,
    title = {{On Some Advanced Nickel-Based Superalloys for Disk Applications}},
    year = {2011},
    journal = {Aerospace Lab},
    author = {Locq, D and Caron, P},
    number = {3},
    pages = {1--9},
    keywords = {Disc Materials, French, Onera, nickel base alloy}
}

@article{Oppenheimer2010,
    title = {{Toughness as a function of thermo-mechanical processing and heat treatment in 718PLUS {\textregistered} superalloy}},
    year = {2010},
    journal = {7th International Symposium on Superalloy 718 and Derivatives},
    author = {Oppenheimer, Scott and McDevitt, Erin and Cao, Wei-di},
    pages = {321--330},
    keywords = {718plus, nickel, superalloy, toughness}
}

@article{Xie2007,
    title = {{Research and Development of Inconel 718 Type Superalloy}},
    year = {2007},
    journal = {Materials Science Forum},
    author = {Xie, Xi Shan and Dong, Jian Xin and Zhang, Mai Cang},
    pages = {262--269},
    volume = {539-543},
    url = {http://www.scientific.net/MSF.539-543.262},
    doi = {10.4028/www.scientific.net/MSF.539-543.262},
    issn = {1662-9752},
    keywords = {Inconel 718, strengthening, superalloy, {$\gamma$}' phase, {$\gamma$}'' phase}
}

@article{Schafrik2008,
    title = {{Superalloy technology – a perspective on critical innovations for turbine engines}},
    year = {2008},
    journal = {Key Engineering Materials},
    author = {Schafrik, Robert and Spencer, Phillip},
    pages = {113--134},
    volume = {380},
    doi = {10.4028/www.scientific.net/KEM.380.113},
    keywords = {aero-propulsion, forging, high temperature structural materials, investment casting, materials modeling, nickel-based superalloy, vacuum arc metling}
}

@misc{DiDomizio2012,
    title = {{United States Patent Application Publication US2012/0027607 A1}},
    year = {2012},
    booktitle = {US patent},
    author = {DiDomizio, Richard and Marte, J.S. and Subramanian, P.R.},
    pages = {1--6}
}

@article{Stotter,
    title = {{Characterization of {$\delta$}-phase in superalloy Allvac 718 Plus TM}},
    year = {2008},
    journal = {International Journal of Materials Research},
    author = {Stotter, Christoph and Sommitsch, Christof and Wagner, Julian and Leitner, Harald and Letofsky-Papst, Ilse and Stockinger, Martin},
    number = {04},
    pages = {376--380},
    doi = {10.3139/146.101648},
    keywords = {718plus, FIB, delta phase, microstructure, superalloy}
}

@article{Rolph2005,
    title = {{Residual Stress Evolution During Manufacture of Aerospace Forgings}},
    year = {2005},
    author = {Rolph, James and Preuss, Michael and Ramanathan, Ranga and Hardy, Mark C},
    pages = {1--4}
}

@article{Unocic2010a,
    title = {{Effect of microstructure and environment on the high-temperature oxidation behaviour of alloy 718PLUS}},
    year = {2010},
    journal = {7th International Symposium on Superalloy 718 and Derivatives},
    author = {Unocic, Kinga A and Unocic, Raymond R and Pint, Bruce A and Hayes, Robert W.},
    keywords = {718plus, cr 2 o 3, delta, high-temperature oxidation, {$\delta$} phase}
}

@article{Vishwakarma2008,
    title = {{Microstructural analysis of fusion and heat affected zones in electron beam welded Allvac{\textregistered} 718PLUS™ superalloy}},
    year = {2008},
    journal = {Materials Science and Engineering: A},
    author = {Vishwakarma, K.R. and Richards, N.L. and Chaturvedi, M.C.},
    number = {1-2},
    month = {5},
    pages = {517--528},
    volume = {480},
    url = {http://linkinghub.elsevier.com/retrieve/pii/S0921509307015286},
    doi = {10.1016/j.msea.2007.08.002},
    issn = {09215093},
    keywords = {carbides, eutectics, haz cracking, liquation, microsegregation, sem, tem analysis}
}

@article{Vishwakarma2010,
    title = {{Linear friction welding of Allvac{\textregistered} 718Plus superalloy}},
    year = {2010},
    journal = {7th International Symposium on Superalloy 718 and Derivatives},
    author = {Vishwakarma, K.R. and Ojo, O A and Wanjara, P and Chaturvedi, M.C.},
    pages = {413--426},
    keywords = {718plus, intergranular liquation, linear friction welding}
}

@article{Radis2010,
    title = {{Numerical simulation of the simultaneous precipitation of {$\delta$} and {$\gamma$} ’ phases in the nickel-base superalloy ATI {\textregistered} 718PLUS}},
    year = {2010},
    journal = {7th International Symposium on Superalloy 718 and Derivatives},
    author = {Radis, R and Zickler, Gerald A and Stockinger, Martin and Sommitsch, Christof and Kozeschnik, E},
    pages = {569--578},
    keywords = {718 plus tm, Gamma Prime, Nickel-base Superalloys, Numerical Simulations, Precipitation Kinetics, ati allvac, delta}
}

@article{Pailloux2010,
    title = {{Quantitative HRTEM investigation of nanoplatelets}},
    year = {2010},
    journal = {Micron},
    author = {Pailloux, Frédéric and David, Marie-Laure and Pizzagalli, Laurent},
    number = {2},
    month = {2},
    pages = {135--142},
    volume = {41},
    url = {http://linkinghub.elsevier.com/retrieve/pii/S0968432809001450},
    doi = {10.1016/j.micron.2009.09.005},
    issn = {09684328},
    keywords = {HRTEM, crystal defects, image analysis, image simulation}
}

@article{Litynska-Dobrzynska2011,
    title = {{The effect of zirconium addition on microstructure and properties of ball milled and hot compacted powder of Al–12wt{\%} Zn–3wt{\%} Mg–1.5wt{\%} Cu alloy}},
    year = {2011},
    journal = {Journal of Alloys and Compounds},
    author = {Lity{\'{n}}ska-Dobrzy{\'{n}}ska, Lidia and Dutkiewicz, Jan and Maziarz, Wojciech and G{\'{o}}ral, Anna},
    month = {6},
    pages = {S304-S308},
    volume = {509},
    url = {http://linkinghub.elsevier.com/retrieve/pii/S0925838811003288},
    doi = {10.1016/j.jallcom.2011.02.018},
    issn = {09258388},
    keywords = {TEM, X-ray diffraction, al, cu, mechanical alloying, mg, microstructure, powder metallurgy, zn, zr alloy}
}

@article{Heo2009,
    title = {{Transformation of DO24 {$\eta$}-Ni3Ti phase to face-centered cubic austenite during isothermal aging of an Fe–Ni–Ti alloy}},
    year = {2009},
    journal = {Acta Materialia},
    author = {Heo, Yoon-Uk and Takeguchi, Masaki and Furuya, Kazuo and Lee, Hu-Chul},
    pages = {1176--1187},
    volume = {57},
    keywords = {DO24, L 12, Ni 3 Ti, austenite, dislocation climb, transmission electron microscopy}
}

@article{Whitmore2012,
    title = {{Transmission electron microscopy of single and double aged 718Plus superalloy}},
    year = {2012},
    journal = {Materials Science and Engineering: A},
    author = {Whitmore, Lawrence and Leitner, Harald and Povoden-Karadeniz, Erwin and Radis, Rene and Stockinger, Martin},
    month = {2},
    pages = {413--423},
    volume = {534},
    publisher = {Elsevier B.V.},
    url = {http://linkinghub.elsevier.com/retrieve/pii/S0921509311013281},
    doi = {10.1016/j.msea.2011.11.089},
    issn = {09215093},
    keywords = {718plus, anti-phase boundary energy, gamma-prime, precipitation hardening, superalloy, transmission electron microscopy}
}

@article{Phillips2012,
    title = {{Atomic-resolution defect contrast in low angle annular dark-field STEM}},
    year = {2012},
    journal = {Ultramicroscopy},
    author = {Phillips, P.J. and De Graef, M. and Kovarik, L. and Agrawal, a. and Windl, W. and Mills, Michael J.},
    month = {5},
    pages = {47--55},
    volume = {116},
    publisher = {Elsevier},
    url = {http://linkinghub.elsevier.com/retrieve/pii/S0304399112000551},
    doi = {10.1016/j.ultramic.2012.03.013},
    issn = {03043991},
    keywords = {ADF STEM, Atomic resolution, Crystalline defects, Low angle annular dark-field}
}

@article{Unocic2011,
    title = {{Dislocation decorrelation and relationship to deformation microtwins during creep of a {$\gamma$}′ precipitate strengthened Ni-based superalloy}},
    year = {2011},
    journal = {Acta Materialia},
    author = {Unocic, Raymond R and Zhou, N. and Kovarik, L. and Shen, C. and Wang, Y. and Mills, Michael J.},
    number = {59},
    pages = {7325--7339}
}

@article{Frank2010,
    title = {{Effect of nickel content on the delta solvus temperature and mechanical properties of alloy 718}},
    year = {2010},
    journal = {7th International Symposium on Superalloy 718 and Derivatives},
    author = {Frank, Richard B and Roberts, Christopher G and Zhang, Jingxian},
    pages = {725--736},
    keywords = {alloy 718, calphad modeling, delta phase, laves phase, mechanical properties, nickel, niobium, solvus}
}

@article{Brown2008,
    title = {{Fifty years old, and still going strong: Transmission electron optical studies of materials}},
    year = {2008},
    journal = {Materials Science and Engineering: A},
    author = {Brown, L.M.},
    month = {6},
    pages = {3--8},
    volume = {483-484},
    url = {http://linkinghub.elsevier.com/retrieve/pii/S0921509307009690},
    doi = {10.1016/j.msea.2006.12.189},
    issn = {09215093},
    keywords = {electron-optical engineering, scanning transmission electron microscopy}
}

@article{Jayaraj2010,
    title = {{Enhanced precipitation hardening of Mg–Ca alloy by Al addition}},
    year = {2010},
    journal = {Scripta Materialia},
    author = {Jayaraj, J. and Mendis, C.L. and Ohkubo, T. and Oh-ishi, K. and Hono, K.},
    number = {8},
    month = {10},
    pages = {831--834},
    volume = {63},
    publisher = {Acta Materialia Inc.},
    url = {http://linkinghub.elsevier.com/retrieve/pii/S1359646210004215},
    doi = {10.1016/j.scriptamat.2010.06.028},
    issn = {13596462},
    keywords = {aging, guinier, magnesium alloys, precipitation hardening, preston zone}
}

@article{Sarosi2005,
    title = {{Imaging and characterization of fine gamma' precipitates in a commercial nickel-base superalloy}},
    year = {2005},
    journal = {Ultramicroscopy},
    author = {Sarosi, P M and Viswanathan, G B and Whitis, D and Mills, Michael J.},
    number = {1},
    month = {4},
    pages = {83--93},
    volume = {103},
    url = {http://www.ncbi.nlm.nih.gov/pubmed/15777602},
    doi = {10.1016/j.ultramic.2004.11.014},
    issn = {0304-3991},
    pmid = {15777602},
    keywords = {gamma-prime, nickel-based superalloy, small g precipitates}
}

@article{Jeniski2006,
    title = {{Nickel-base superalloy designed for aerospace}},
    year = {2006},
    journal = {Advanced Materials and Processes},
    author = {Jeniski, Richard and Kennedy, Richard L},
    number = {December},
    pages = {19--22},
    keywords = {elevated temperature strength, hot-workability, precipitation hardened, thermal stability, weldability}
}

@article{Unocic2010b,
    title = {{A TEM study of creep deformation mechanisms in Allvac 718Plus}},
    year = {2010},
    journal = {7th International Symposium on Superalloy 718 and Derivatives},
    author = {Unocic, Raymond R and Unocic, Kinga A and Hayes, Robert W. and Daehn, Glenn S. and Mills, Michael J.},
    pages = {607--615},
    keywords = {718Plus, 718Plus{\textregistered}, Creep, Creep Deformation Mechanisms, Deformation Mechanisms, TEM, allvac}
}

@article{Viskari2011a,
    title = {{Atom probe tomography of Ni-base superalloys Allvac 718Plus and Alloy 718}},
    year = {2011},
    journal = {Ultramicroscopy},
    author = {Viskari, Leif and Stiller, K},
    number = {6},
    month = {5},
    pages = {652--8},
    volume = {111},
    publisher = {Elsevier},
    url = {http://www.ncbi.nlm.nih.gov/pubmed/21295914},
    doi = {10.1016/j.ultramic.2011.01.015},
    issn = {1879-2723},
    pmid = {21295914},
    keywords = {Delta phase, Gamma prime, Grain boundary segregation, Laser pulsing, Trajectory effects, gamma double prime}
}

@article{Kearsey2012,
    title = {{Microstructural Effects on the Mechanical Properties of ATI 718Plus{\textregistered} Alloy}},
    year = {2012},
    journal = {Journal of Materials Science},
    author = {Kearsey, R.M. and Tsang, J. and Oppenheimer, Scott and McDevitt, Erin},
    number = {2},
    month = {2},
    pages = {241--251},
    volume = {64},
    url = {http://www.springerlink.com/index/10.1007/s11837-012-0242-3},
    doi = {10.1007/s11837-012-0242-3},
    issn = {1047-4838},
    keywords = {718Plus, FCGR, LCF, mechanical properties, microstructural effects}
}

@article{Hayes2008,
    title = {{Oxygen Embrittlement and Time-Dependent Grain-Boundary Cracking of ALLVAC 718PLUS}},
    year = {2008},
    journal = {Metallurgical and Materials Transactions A},
    author = {Hayes, Robert W.},
    number = {11},
    month = {8},
    pages = {2596--2606},
    volume = {39},
    url = {http://www.springerlink.com/index/10.1007/s11661-008-9564-8},
    doi = {10.1007/s11661-008-9564-8},
    issn = {1073-5623},
    keywords = {718Plus, grain-boundary cracking, oxygen embrittlement, time-dependent}
}

@incollection{Woodford2006,
    title = {{Gas phase embrittlement and time dependent cracking of nickel based superalloys}},
    year = {2006},
    booktitle = {Energy Materials: Materials Science and Engineering for Energy Systems},
    author = {Woodford, D A},
    number = {1},
    month = {3},
    pages = {59--79},
    volume = {1},
    url = {http://openurl.ingenta.com/content/xref?genre=article&issn=1748-9237&volume=1&issue=1&spage=59},
    doi = {10.1179/174892306X99679},
    issn = {17489237},
    keywords = {cavitation, crack propagation, creep, creep rupture, ductility minima, fatigue cracking, gas phase embrittlement, high temperature alloys, intergranular fracture, oxidation, superalloys}
}

@article{Covarrubias2010,
    title = {{Microstructural evolution of ATI 718Plus {\textregistered} contoured rings when exposed to heat treatment procedures}},
    year = {2010},
    journal = {7th International Symposium on Superalloy 718 and Derivatives},
    author = {Covarrubias, O},
    pages = {799--807},
    keywords = {718plus, Forging, Heat-treatment}
}

@article{Furrer2010,
    title = {{Modeling and Simulation of Alloy 718 Microstructure and Mechanical Properties}},
    year = {2010},
    journal = {7th International Symposium on Superalloy 718 and Derivatives},
    author = {Furrer, David Ulrich and Goetz, Robert and Shen, Gangshu},
    pages = {663--677},
    keywords = {718, Mechanical Properties, Microstructure, Modeling, Prediction, Simulation}
}

@article{Liu2004,
    title = {{Fatigue crack propagation behaviors of new developed ALLVAC {\textregistered} 718PLUS TM superalloy}},
    year = {2004},
    journal = {TMS Superalloys 2004},
    author = {Liu, Xingbo and Rangararan, S and Barbero, Ever and Chang, K and Cao, Wei-di and Kennedy, R and Carneiro, Tadeu},
    pages = {283--290},
    keywords = {718plus tm, alloy 718, fatigue crack growth, hold-time, waspaloy}
}

@inproceedings{Pint2010,
    title = {{Oxidation of superalloys in extreme environments}},
    year = {2010},
    booktitle = {7th International Symposium on Superalloy 718 and Derivatives},
    author = {Pint, B A and Dryepondt, S and Unocic, K A},
    pages = {861--875},
    keywords = {718plus, Creep, Environment, Oxidation, Steam, Water Vapor}
}

@article{Ruiz2010,
    title = {{Overview on 718Plus assessment within 'VITAL' project}},
    year = {2010},
    journal = {7th International Symposium on Superalloy 718 and Derivatives},
    author = {Ruiz, Oscar Caballero and Sj{\"{o}}berg, Göran and Gomez-Acebo, Tomas},
    pages = {689--704},
    keywords = {718plus, high temperature exposure, structures, vital r{\&}d}
}

@article{Marin2010,
    title = {{Modeling the hot forging of nickel-based superalloys: IN718 and alloy 718PLUS}},
    year = {2010},
    journal = {7th International Symposium on Superalloy 718 and Derivatives},
    author = {Marin, Esteban B and Bammann, Douglas J and Brown, Arthur and Kadiri, Haitham El and Costley, Daniel, R and Wang, Paul T and Horstemeyer, Mark F},
    pages = {331--342},
    keywords = {forging, inconel superalloys, internal state variable, material model}
}

@article{Yeh2010,
    title = {{Effect of serrated grain boundaries on the creep property of Inconel 718 superalloy}},
    year = {2010},
    journal = {7th International Symposium on Superalloy 718 and Derivatives},
    author = {Yeh, An-Chou and Lu, Kang-Wei and Kuo, Chen-Ming and Bor, Hui-Yun and Wei, Chao-Nan},
    pages = {825--835},
    keywords = {IN718, creep, zigzag, zigzag morphology grain boundary}
}

@article{Yuan2012,
    title = {{Enhanced strength at intermediate temperatures in a Ni-base disc superalloy with high Co addition}},
    year = {2012},
    journal = {Materials Science and Engineering: A},
    author = {Yuan, Y. and Gu, Y.F. and Zhong, Z.H. and Yokokawa, T. and Harada, Hiroshi},
    month = {7},
    url = {http://linkinghub.elsevier.com/retrieve/pii/S092150931200994X},
    doi = {10.1016/j.msea.2012.07.032},
    issn = {09215093}
}

@article{Smithells1935,
    title = {{The Diffusion of Gases through Metals}},
    year = {1935},
    journal = {Proceedings of the Royal Society A: Mathematical, Physical and Engineering Sciences},
    author = {Smithells, C. J. and Ransley, C. E.},
    number = {869},
    month = {5},
    pages = {172--197},
    volume = {150},
    url = {http://rspa.royalsocietypublishing.org/cgi/doi/10.1098/rspa.1935.0095},
    doi = {10.1098/rspa.1935.0095},
    issn = {1364-5021}
}

@article{Valerio1994,
    title = {{Environmental enhancement of creep crack growth in Inconel 718 by oxygen and water vapor}},
    year = {1994},
    journal = {Scripta Metallurgica et Materialia},
    author = {Valerio, P and Gao, M and Wei, R P},
    number = {10},
    pages = {1269--1274},
    volume = {30},
    keywords = {718, CCGR, FCGR, oxygen vapor, water vapor}
}

@article{Vorontsov2012,
    title = {{High-resolution electron microscopy of dislocation ribbons in a CMSX-4 superalloy single crystal}},
    year = {2012},
    journal = {Acta Materialia},
    author = {Vorontsov, V.a. and Kovarik, L. and Mills, Michael J. and Rae, Catherine M.F.},
    number = {12},
    month = {7},
    pages = {4866--4878},
    volume = {60},
    publisher = {Acta Materialia Inc.},
    url = {http://linkinghub.elsevier.com/retrieve/pii/S1359645412003242},
    doi = {10.1016/j.actamat.2012.05.014},
    issn = {13596454},
    keywords = {dislocation dissociation, primary creep, shockley partials, stacking faults, stem}
}

@inproceedings{Smithel1936,
    title = {{The Diffusion of Gases Through Metals III - The Degassing of Nickel and the Diffusion of Carbon Monoxide Through Nickel}},
    year = {1936},
    booktitle = {Proceedings of the Royal Society A: Mathematical, Physical and Engineering Sciences},
    author = {Smithells, C. J. and Ransley, C. E.},
    pages = {195--213}
}

@article{Yuan2012a,
    title = {{Deformation mechanisms in a new disc superalloy at low and intermediate temperatures}},
    year = {2012},
    journal = {Scripta Materialia},
    author = {Yuan, Y. and Gu, Y.F. and Osada, T. and Zhong, Z.H. and Yokokawa, T. and Harada, Hiroshi},
    number = {2},
    month = {7},
    pages = {137--140},
    volume = {67},
    url = {http://linkinghub.elsevier.com/retrieve/pii/S1359646212002151},
    doi = {10.1016/j.scriptamat.2012.03.042},
    issn = {13596462},
    keywords = {c 0 precipitates are, c matrix and, deformation mechanism, engines and, high-tem-, land-based gas turbines, microstructure, ni-based superalloys consisting of, owing to their unique, superalloy, transmission electron microscopy, widely used in aircraft}
}

@article{Matan1999,
    title = {{On the kinetics of rafting in CMSX-4 superalloy single crystals}},
    year = {1999},
    journal = {Acta Materialia},
    author = {Matan, N. and Cox, D.C. and Rae, Catherine M.F. and Reed, Roger C.},
    number = {7},
    month = {5},
    pages = {2031--2045},
    volume = {47},
    url = {http://linkinghub.elsevier.com/retrieve/pii/S1359645499000932},
    doi = {10.1016/S1359-6454(99)00093-2},
    issn = {13596454}
}

@inproceedings{Kappmeyer2012,
    title = {{Modern machining of advanced aerospace alloys - enabler for quality and performance}},
    year = {2012},
    booktitle = {5th CIRP Conference on High performance Cutting 2012},
    author = {Kappmeyer, Gregor and Hubig, Christoph and Hardy, Mark C and Witty, Martin and Busch, Marc},
    pages = {28--43},
    volume = {1},
    keywords = {machinability, method of manufacture, nickel alloys, surface conditions}
}

@phdthesis{Andersson2011,
    title = {{Weldability of Precipitation Hardening Superalloys – Influence of Microstructure}},
    year = {2011},
    booktitle = {PhD thesis},
    author = {Andersson, Joel},
    pages = {1--66},
    school = {Chalmers University of Technology},
    isbn = {9789173855464},
    keywords = {DSC thermal analysis, EBW, GTAW, Gleeble testing, HAZ liquation cracking, Hot cracking, Repair welding, Solidification cracking, Strain age cracking, Transvarestraint testing, Varestraint testing, precipitation hardening, weldability}
}

@phdthesis{Viskari2011b,
    title = {{Oxygen Induced High Temperature Crack Growth in Ni-base Superalloys}},
    year = {2011},
    booktitle = {PhD thesis},
    author = {Viskari, Leif},
    pages = {1--76},
    isbn = {9789173855952}
}

@inproceedings{Loria1994,
    title = {{Rene' 220: In Retrospect and Prospect}},
    year = {1994},
    booktitle = {Superalloys 718, 625, 706 and Derivatives 1994},
    author = {Loria, Edward A.},
    pages = {739--750},
    keywords = {718, Rene 220 C, Rene 220 W, dwell fcgr, hold time fatigue, modified 718, modified Rene 220}
}

@inproceedings{Wlodek1992,
    title = {{The Structure of Rene' 220C}},
    year = {1992},
    booktitle = {Superalloys 1992},
    author = {Wlodek, S. T. and Field, R. D.},
    pages = {477--486},
    keywords = {220, Gamma prime, MC carbides, Rene, Rene 220, carbide parameter, delta, gamma double prime}
}

@article{Furrer2011,
    title = {{Application of phase-field modeling to industrial materials and manufacturing processes}},
    year = {2011},
    journal = {Current Opinion in Solid State and Materials Science},
    author = {Furrer, David Ulrich},
    number = {3},
    month = {6},
    pages = {134--140},
    volume = {15},
    publisher = {Elsevier Ltd},
    url = {http://linkinghub.elsevier.com/retrieve/pii/S1359028611000088},
    doi = {10.1016/j.cossms.2011.03.001},
    issn = {13590286},
    keywords = {ICME, modeling, phase-field modeling, simulation}
}

@article{Chen2002,
    title = {{The microstructures of base/modified RR2072 SX superalloys and their effects on creep properties at elevated temperatures}},
    year = {2002},
    journal = {Acta Materialia},
    author = {Chen, Q Z and Jones, N and Knowles, D M},
    number = {5},
    month = {3},
    pages = {1095--1112},
    volume = {50},
    url = {http://linkinghub.elsevier.com/retrieve/pii/S1359645401004104},
    doi = {10.1016/S1359-6454(01)00410-4},
    issn = {13596454},
    keywords = {creep, elevated temperature, grain boundary strengthening, microstructure, single crystal superalloy}
}

@article{Tong1999,
    title = {{A comparison of corner notched and compact tension specimens for high temperature fatigue testing}},
    year = {1999},
    journal = {Engineering against Fatigue},
    author = {Tong, J. and Byrne, J. and Hall, R.},
    pages = {583--590},
    volume = {Chapter 63},
    keywords = {compact tension, corner crack, corner notched, fatigue testing, high temperature fatigue}
}

@article{Liu2008a,
    title = {{Summary of the CALPHAD XXXVI 2007 conference}},
    year = {2008},
    journal = {Calphad},
    author = {Liu, Zi-Kui and Hansen, Steve and Murray, Joanne and Spencer, Phillip and Saal, James},
    number = {1},
    month = {3},
    pages = {9--31},
    volume = {32},
    url = {http://linkinghub.elsevier.com/retrieve/pii/S0364591607000892},
    doi = {10.1016/j.calphad.2007.11.002},
    issn = {03645916},
    keywords = {1, 2007, calphad, meeting, oral presentations, proceedings, software development, xxxvi}
}

@inproceedings{Kearsey2012a,
    title = {{Environmental and dwell effects on the damage tolerance properties of ATI 718PLUS{\textregistered} alloy}},
    year = {2012},
    booktitle = {Superalloys 2012: 12th International Symposium on Superalloys},
    author = {Kearsey, R.M. and Tsang, J and Oppenheimer, Scott and Mcdevitt, E},
    pages = {741--749},
    keywords = {ATI 718Plus{\textregistered} Alloy, Dwell Fatigue, Environmental Damage, FCGR, Intergranular Fracture, Waspaloy, vacuum}
}

@article{Radis2010b,
    title = {{Numerical simulation of the simultaneous precipitation of {$\delta$} and {$\gamma$} ’ phases in the Ni-Base superalloy Allvac{\textregistered} 718PlusTM}},
    year = {2010},
    journal = {7th International Symposium on Superalloy 718 and Derivatives},
    author = {Radis, Rene and Zickler, Gerald A and Stockinger, Martin and Sommitsch, Christof and Kozeschnik, Ernst},
    pages = {569--578},
    keywords = {718 plus tm, 718plus, ati allvac, delta, gamma prime, nickel-base superalloys, numerical simulations, precipitation kinetics}
}

@misc{Lohnert_litreview2,
    title = {{Literaturverzeichnis 718 PLUS}},
    booktitle = {literature review},
    author = {L{\"{o}}hnert, Katja (Rolls-Royce Deutschland)}
}

@inproceedings{Ponnelle2001,
    title = {{Orientational effects and influence of delta phase on fatigue crack growth rates in a forged disc of Inco718 superalloy}},
    year = {2001},
    booktitle = {Superalloys 718, 625, 706 and Derivatives 2001},
    author = {Ponnelle, S and Brethes, B and Pineau, A},
    pages = {307--319},
    volume = {92},
    keywords = {718, FCGR, Orientation, delta phase}
}

@misc{Nanomegas2012,
    title = {{(EBSD-TEM) like orientation - phase mapping precession unit for TEM nanoanalysis}},
    year = {2016},
    booktitle = {Online advertisment},
    author = {{Nanomegas}},
    url = {http://www.nanomegas.com/}
}

@inproceedings{Westenberger2012,
    title = {{Fiber Orientation Visualization with Avizo Fire {\textregistered}}},
    year = {2012},
    booktitle = {Conference on Industrial Computed Tomography (ICT) 2012},
    author = {Westenberger, Peter and Estrade, Pascal and Lichau, Daniel},
    pages = {1--6},
    keywords = {3d, fiber analysis, quantification, visualization}
}

@article{Zhong2001,
    title = {{stress intensity factor K and the elastic T-stress for corner cracks.pdf}},
    year = {2001},
    journal = {International Journal of Fracture},
    author = {Zhao, L.G. and Tong, J. and Byrne, J.},
    pages = {209--225},
    volume = {109},
    keywords = {constraint effect, corner crack, domain and interaction integrals, finite element modelling, stress intensity factor, the elastic T-stress}
}

@article{Hicks1988,
    title = {{Life prediction in turbine engines and the role of small cracks}},
    year = {1988},
    journal = {Materials Science and Engineering: A},
    author = {Hicks, M A and Pickard, A.C.},
    number = {1},
    month = {8},
    pages = {43--48},
    volume = {103},
    url = {http://linkinghub.elsevier.com/retrieve/pii/0025541688905502},
    doi = {10.1016/0025-5416(88)90550-2},
    issn = {09215093}
}

@article{Brown1982,
    title = {{Fatigue growth of surface cracks in nickel-based superalloys}},
    year = {1982},
    journal = {International Journal on Fatigue},
    author = {Brown, C W and Hicks, M A},
    number = {April},
    pages = {73--81},
    keywords = {crack growth rate, crack-growth, dc potential-drop technique, fatigue, nickel-based superalloys, surface cracks}
}

@article{Bache2009,
    title = {{Environment and time dependent effects on the fatigue response of an advanced nickel based superalloy}},
    year = {2009},
    journal = {International Journal of Fatigue},
    author = {Bache, M.R. and Jones, J.P. and Drew, G.L. and Hardy, Mark C and Fox, N.},
    number = {11-12},
    month = {11},
    pages = {1719--1723},
    volume = {31},
    publisher = {Elsevier Ltd},
    url = {http://linkinghub.elsevier.com/retrieve/pii/S0142112309000899},
    doi = {10.1016/j.ijfatigue.2009.02.039},
    issn = {01421123}
}

@article{Bache1999,
    title = {{The effects of environment and loading waveform on fatigue crack growth in Inconel 718}},
    year = {1999},
    journal = {International Journal of Fatigue},
    author = {Bache, M.R. and Evans, W.J. and Hardy, Mark C},
    pages = {69--77},
    volume = {21},
    keywords = {crack profiles, defect tolerance, environment, nickel alloys, vacuum}
}

@techreport{Cao2006,
    title = {{Recommendations for heat treating Allvac 718Plus alloy parts}},
    year = {2006},
    booktitle = {Allvac Heat Treatment Recommendations},
    author = {Cao, Wei-di and McDevitt, Erin},
    number = {704},
    pages = {1--17},
    volume = {28110},
    institution = {ATI Allvac},
    keywords = {718Plus, Heat Treating}
}

@article{Estrade2012,
    title = {{Assessment of misorientation in metallic and semiconducting nanowires using precession electron diffraction.}},
    year = {2012},
    journal = {Micron},
    author = {Estrad{\'{e}}, Sonia and Portillo, Joaquim and Mendoza, Joan and Kosta, Ivette and Serret, Maria and M{\"{u}}ller, Carlos and Peir{\'{o}}, Francesca},
    number = {8},
    month = {8},
    pages = {910--915},
    volume = {43},
    publisher = {Elsevier Ltd},
    url = {http://www.ncbi.nlm.nih.gov/pubmed/22455799},
    doi = {10.1016/j.micron.2012.03.003},
    issn = {1878-4291},
    pmid = {22455799},
    keywords = {ASTAR, Mapping, Nanowires, Orientation, PED, Precession}
}

@article{Rauch2010,
    title = {{Automated nanocrystal orientation and phase mapping in the transmission electron microscope on the basis of precession electron diffraction}},
    year = {2010},
    journal = {Zeitschrift f{\"{u}}r Kristallographie},
    author = {Rauch, Edgar F. and Portillo, Joaquin and Nicolopoulos, Stavros and Bultreys, Daniel and Rouvimov, Sergei and Moeck, Peter},
    number = {2-3},
    month = {3},
    pages = {103--109},
    volume = {225},
    url = {http://www.oldenbourg-link.com/doi/abs/10.1524/zkri.2010.1205},
    isbn = {9781420085037},
    doi = {10.1524/zkri.2010.1205},
    issn = {0044-2968},
    arxivId = {arXiv:0804.0063},
    keywords = {Nanocrystals, Orientation mapping, precession electron diffraction, structural databases, structural fngerprinting, structural mapping, transmission electron microscopy}
}

@article{Grimmer1974,
    title = {{Disorientations and coincidence rotations for cubic lattices}},
    year = {1974},
    journal = {Acta Crystallographica},
    author = {Grimmer, H.},
    pages = {685--688},
    volume = {30},
    keywords = {disorientation}
}

@article{Sundararaman1988,
    title = {{Precipitation of the Ni3Nb phase in two nickel base superalloys}},
    year = {1988},
    journal = {Metallurgical Transactions A},
    author = {Sundararaman, M and Mukhopadhyay, P and Banerjee, S},
    number = {March},
    pages = {453--465},
    volume = {19},
    keywords = {625, 718, delta, gamm double prime}
}

@article{Dubiel2009,
    title = {{TEM, HRTEM, electron holography and electron tomography studies of {$\gamma$}' and {$\gamma$}'' nanoparticles in Inconel 718 superalloy}},
    year = {2009},
    journal = {Journal of Microscopy},
    author = {Dubiel, B and Kruk, A and Stepniowska, E and Cempura, G and Geiger, D and Formanek, P and Hernandez, J and Midgley, Paul A and Czyrska-Filemonowicz, A},
    number = {2},
    month = {11},
    pages = {149--57},
    volume = {236},
    url = {http://www.ncbi.nlm.nih.gov/pubmed/19903242},
    doi = {10.1111/j.1365-2818.2009.03283.x},
    issn = {1365-2818},
    pmid = {19903242},
    keywords = {HRTEM, Inconel 718, electron holography, electron tomography, {$\gamma$} phase, {$\gamma$}'' phase}
}

@inproceedings{DeMania1996,
    title = {{Influence of Grain Boundary Elements and Refractory Element Chemistries on the Properties Ni Disc Material}},
    year = {1996},
    booktitle = {AeroMat},
    author = {DeMania, Deborah and Huron, Eric and Tolbert, Ron and Chin, Herbert and Schirra, Jack},
    pages = {1--24}
}

@unpublished{Hardy2013,
    title = {{Effect of composition on dwell crack growth resistance of Ni disc alloys}},
    year = {2013},
    author = {Hardy, Mark C},
    pages = {1--9}
}

@inproceedings{Radavich2005,
    title = {{A microstructural study of alloy 718PlusTM}},
    year = {2005},
    booktitle = {Superalloys 718, 625, 706 and Derivatives 2005},
    author = {Radavich, J. F. and Carneiro, Tadeu},
    pages = {329--340},
    keywords = {sigma, tcp, topologically close packed}
}

@article{Chan1986,
    title = {{Stress Intensity Factors for Anisotropic Compact-Tension Specimens with Inclined Cracks}},
    year = {1986},
    journal = {Engineering Fracture Mechanics},
    author = {Chan, K S and Cruse, T A},
    number = {5},
    pages = {863--874},
    volume = {23},
    isbn = {0013794418},
    keywords = {Anisotropy, fatigue, inclined crack, stress intensity factor}
}

@article{Oblak1974,
    title = {{Coherency Strengthening in Ni Base Alloys Hardened by DO22 y'' Precipitates}},
    year = {1974},
    journal = {Metallurigical Transactions},
    author = {Oblak, J.M. and Paulonis, D.F. and Duvall, D.S.},
    pages = {143--153},
    volume = {5},
    keywords = {001, 010, 100, 718, DO22, IN718, coherency strengthening, coherent g'', direction, g'', g'' plates, gamma double prime, orientation, stress}
}

@misc{Carpenter2013,
    title = {{Custom Age 625 PLUS}},
    year = {2013},
    author = {{Carpenter}},
    pages = {1--13},
    keywords = {625Plus, specification}
}

@inproceedings{Frank1991,
    title = {{Custom age 625 plus alloy - a higher strength alternative to alloy 625}},
    year = {1991},
    booktitle = {Superalloys 718, 625 and Various Derivatives (1991)},
    author = {Frank, R.B.},
    pages = {879--893},
    publisher = {Tms},
    url = {http://www.tms.org/Superalloys/10.7449/1991/Superalloys_1991_879_893.pdf},
    isbn = {0-87339-173-X},
    doi = {10.7449/1991/Superalloys{\_}1991{\_}879{\_}893},
    keywords = {625Plus, carpenter metals, corrosion resistance, yield strength}
}

@inproceedings{Blavette1988,
    title = {{An Atom-Probe Study of Some Fine-Scale Microstructural Features in Ni-Based Single Crystal Superalloys}},
    year = {1988},
    booktitle = {Superalloys 1988 (Sixth International Symposium)},
    author = {Blavette, D. and Caron, P. and Khan, T.},
    pages = {305--314},
    publisher = {Tms},
    url = {http://www.tms.org/Superalloys/10.7449/1988/Superalloys_1988_305_314.pdf},
    isbn = {0-87339-076-8},
    doi = {10.7449/1988/Superalloys{\_}1988{\_}305{\_}314},
    keywords = {CMSX2, Re, atom probe, creep, phase composition, volume fraction}
}

@inproceedings{Tin2004,
    title = {{Atomic partitioning of ruthenium in NI-based superalloys}},
    year = {2004},
    booktitle = {Superalloys 718, 625, 706 and Derivatives 2004},
    author = {Tin, S and Yeh, A C and Ofori, A P and Reed, Roger C. and Babu, S S and Miller, M K},
    pages = {735--742},
    keywords = {atom probe and alchemi, blavette method, lever rule, partitioning, ruthenium, single crystal}
}

@article{Chamanfar2013,
    title = {{Microstructural Characteristics of Forged and Heat Treated Inconel-718 Disks}},
    year = {2013},
    journal = {Materials {\&} Design},
    author = {Chamanfar, A. and Sarrat, L. and Jahazi, M. and Asadi, M. and Weck, A. and Koul, A.K.},
    month = {6},
    publisher = {Elsevier Ltd},
    url = {http://linkinghub.elsevier.com/retrieve/pii/S0261306913005372},
    doi = {10.1016/j.matdes.2013.06.004},
    issn = {02613069}
}

@article{Kobler2013,
    title = {{Combination of in situ straining and ACOM TEM: A novel method for analysis of plastic deformation of nanocrystalline metals}},
    year = {2013},
    journal = {Ultramicroscopy},
    author = {Kobler, A and Kashiwar, A and Hahn, H and K{\"{u}}bel, C},
    month = {5},
    pages = {68--81},
    volume = {128},
    url = {http://www.ncbi.nlm.nih.gov/pubmed/23524380},
    doi = {10.1016/j.ultramic.2012.12.019},
    issn = {1879-2723},
    pmid = {23524380}
}

@article{ForbesJones1999,
    title = {{The structural evolution of superalloy ingots during hot working}},
    year = {1999},
    journal = {Journal of Materials},
    author = {Forbes Jones, Robin M and Jackman, Laurence A},
    number = {1},
    month = {1},
    pages = {27--31},
    volume = {51},
    url = {http://link.springer.com/10.1007/s11837-999-0007-9},
    doi = {10.1007/s11837-999-0007-9},
    issn = {1047-4838}
}

@article{Gautam2013,
    title = {{A method to predict the orientation relationship, interface planes and morphology between a crystalline precipitate and matrix: part II – application}},
    year = {2013},
    journal = {Philosophical Magazine},
    author = {Gautam, Abhay Raj S. and Howe, James M.},
    number = {July 2013},
    month = {7},
    pages = {1--19},
    url = {http://www.tandfonline.com/doi/abs/10.1080/14786435.2013.811307},
    doi = {10.1080/14786435.2013.811307},
    issn = {1478-6435}
}

@article{Hagihara2000,
    title = {{Plastic deformation behaviour and operative slip systems in Ni3Nb single crystals}},
    year = {2000},
    journal = {Acta Materialia},
    author = {Hagihara, K and Nakano, T and Umakoshi, Y},
    pages = {1469--1480},
    volume = {48},
    keywords = {Ni3Nb, compounds, delta, delta phase, dislocations, high temperature, intermetallic, mechanical, mechanical properties, mobility, plastic, properties}
}

@book{Villars1997,
    title = {{Crystal Structure Descriptions}},
    year = {1997},
    author = {Villars, P and Wyckoff, R.W.G. and Hurlbut, C.S.},
    pages = {1--109},
    keywords = {crystal structure, delta, eta, gamma, gamma prime, structural details}
}

@article{Sugimura2011,
    title = {{Alloying Behavior of Ni3M-Type Compounds with D0a Structure}},
    year = {2011},
    journal = {Materials Transactions},
    author = {Sugimura, H. and Kaneno, Y. and Takasugi, T.},
    number = {4},
    pages = {663--671},
    volume = {52},
    url = {http://joi.jlc.jst.go.jp/JST.JSTAGE/matertrans/M2010386?from=CrossRef},
    doi = {10.2320/matertrans.M2010386},
    issn = {1347-5320},
    keywords = {d0 a structure, gcp, geometrically close-packed, ni 3 m compound, phase, site occupancy, thermodynamic model}
}

@inproceedings{Sjoberg1991,
    title = {{Grain boundary delta-phase morphologies, carbides and notch rupture sensitivity of cast alloy 718}},
    year = {1991},
    booktitle = {Superalloys 718, 625, 706 and Derivatives 1991},
    author = {Sj{\"{o}}berg, Göran and Ingesten, N G and Carlson, R G},
    pages = {603--620},
    keywords = {carbide, delta phase, morphology}
}

@article{Collins2013,
    title = {{A modelling approach to yield strength optimisation in a nickel-base superalloy}},
    year = {2014},
    journal = {International Journal of Plasticity},
    author = {Collins, D.M. and Stone, H.J.},
    number = {1},
    month = {3},
    pages = {96--112},
    volume = {54},
    publisher = {Elsevier Ltd},
    url = {http://linkinghub.elsevier.com/retrieve/pii/S0749641913001642},
    doi = {10.1016/j.ijplas.2013.08.009},
    issn = {07496419},
    keywords = {etmt}
}

@article{Kane2009a,
    title = {{Part I: Anisotropy of cracking from oxygen-induced dynamic embrittlement in bicrystals of IN718}},
    year = {2009},
    journal = {Materials Science and Engineering: A},
    author = {Kane, William M. and Krupp, U. and McMahon, C.J.},
    number = {1-2},
    month = {5},
    pages = {58--60},
    volume = {507},
    url = {http://linkinghub.elsevier.com/retrieve/pii/S0921509308013543},
    doi = {10.1016/j.msea.2008.12.002},
    issn = {09215093},
    keywords = {dynamic embrittlement}
}

@article{Davidson1979,
    title = {{Fatigue crack tip plasticity resulting from load interactions in an Aluminium Alloy}},
    year = {1979},
    journal = {Fatigue of Engineering Materials and Structures},
    author = {Davidson, D. L. and Lankford, J.},
    pages = {439--446},
    volume = {1},
    keywords = {crack tip plasticity}
}

@inproceedings{Gao1994,
    title = {{Chemical and microstructural aspects of creep crck growth in 718 alloy}},
    year = {1994},
    booktitle = {Superalloys 718, 625, 706 and Derivatives 1994},
    author = {Gao, Ming and Dwyer, Daniel J and Wei, Robert P},
    number = {1},
    pages = {581--592},
    volume = {1},
    keywords = {718, crack, creep crack growth, fatigue crack growth}
}

@article{Srinivasan2013,
    title = {{Development of Allvac alloy 718Plus{\textregistered} TTT diagram}},
    year = {2013},
    journal = {for review},
    author = {Srinivasan, D and Ott, Eric A and Underwood Lawless, L},
    keywords = {718plus tm, allvac, c-c-t curves, delta phase, gamma double prime, gamma prime, hardness values, precipitates, t-t-t curves, vickers hardness, {$\gamma$}', {$\delta$} phase}
}

@misc{atialloysatimetals,
    title = {{High performance metals for industry}},
    year = {2013},
    author = {{ATI Allvac}},
    pages = {5}
}

@article{Joyce2004,
    title = {{Fatigue Crack Growth Behaviour Under Mixed Mode Loading in UDIMET 720 SX}},
    year = {2004},
    journal = {Superalloys 2004 (Tenth International Symposium)},
    author = {Joyce, M R and Reed, P A S},
    number = {1},
    pages = {295--303},
    volume = {1},
    publisher = {Tms},
    url = {http://www.tms.org/Superalloys/10.7449/2004/Superalloys_2004_295_303.pdf},
    isbn = {0-87339-576-X},
    doi = {10.7449/2004/Superalloys{\_}2004{\_}295{\_}303},
    keywords = {Fatigue, High Temperat, Nickel Base Single Crystal, U720 SX, high temperature, mixed-mode}
}

@article{Miller2000,
    title = {{High temperature oxidation of Nb, NbC and Ni3Nb and oxygen enhanced crack growth}},
    year = {2000},
    journal = {Scripta Materialia},
    author = {Miller, Christopher F and Simmons, Gary W and Wei, Robert P},
    number = {1},
    pages = {227--232},
    volume = {42},
    keywords = {carbide, high temperature oxidation, ni base alloy, niobium, x-ray photoelectron spectroscopy, xps}
}

@misc{Ponelle,
    title = {{Figure 63: Observation du d{\'{e}}laminage de fissures {\`{a}} l’origine de l’annihilation de l’effet du temps de maintien [Pon01] .}},
    author = {{Ponnelle}},
    pages = {1}
}

@article{Pedron1982,
    title = {{The Effect of Microstructure and Environment on the Crack Growth Behaviour of Inconel 718 Alloy at 650 {${}^\circ$} C under Fatigue , Creep and Combined Loading}},
    year = {1982},
    journal = {Materials Science and Engineering},
    author = {Pedron, J P and Pineau, A},
    pages = {143--156},
    volume = {56},
    keywords = {650C, 718, creep, fatigue, microstructure}
}

@article{Kozar2009,
    title = {{Strengthening Mechanisms in Polycrystalline Multimodal Nickel-Base Superalloys}},
    year = {2009},
    journal = {Metallurgical and Materials Transactions A},
    author = {Kozar, R.W. and Suzuki, A. and Milligan, Walter W and Schirra, J.J. and Savage, M.F. and Pollock, Tresa M.},
    number = {7},
    month = {5},
    pages = {1588--1603},
    volume = {40},
    url = {http://link.springer.com/10.1007/s11661-009-9858-5},
    doi = {10.1007/s11661-009-9858-5},
    issn = {1073-5623},
    keywords = {IN100, Inconel 100, yield strength}
}

@article{Chyrkin2010,
    title = {{Sub-Scale Depletion and Enrichment Processes During High Temperature Oxidation of the Nickel Base Alloy 625 in the Temperature Range 900–1000 {${}^\circ$}C}},
    year = {2010},
    journal = {Oxidation of Metals},
    author = {Chyrkin, A. and Huczkowski, P. and Shemet, V. and Singheiser, L. and Quadakkers, W. J.},
    number = {3-4},
    month = {12},
    pages = {143--166},
    volume = {75},
    url = {http://link.springer.com/10.1007/s11085-010-9225-3},
    doi = {10.1007/s11085-010-9225-3},
    issn = {0030-770X},
    keywords = {chromia, chromium depletion, depletion layer, niobium enrichment, oxidation, phase transformation}
}

@article{Ludwig2008,
    title = {{high-throughput experimentation methods}},
    year = {2008},
    journal = {International Journal of Materials Research},
    author = {Ludwig, Alfred and Zarnetta, Robert and Hamann, Sven and Savan, Alan and Thienhaus, Sigurd},
    pages = {1144--1149},
    volume = {99},
    keywords = {combi-, high-throughput experimentation, memory alloys, multifunctional materials, shape, thin films}
}

@misc{Special2013,
    title = {{Prior Month Adjustor}},
    year = {2013},
    booktitle = {specialmetals.com},
    author = {{Special Metals}},
    pages = {1--3},
    keywords = {cost, metal, prices}
}

@misc{Cambridge_Engineering_Selector2013,
    title = {{Nickel alloys}},
    year = {2013},
    author = {{Cambridge{\_}Engineering{\_}Selector}},
    number = {1450 C},
    pages = {1--2},
    keywords = {nickel alloys}
}

@inproceedings{Brooks1988,
    title = {{Metallurgical stability of Inconel alloy 718}},
    year = {1988},
    booktitle = {Superalloys 1988 (Sixth International Symposium)},
    author = {Brooks, J.W. and Bridges, P.J.},
    number = {1},
    pages = {33--42},
    volume = {1},
    publisher = {Tms},
    url = {http://www.tms.org/Superalloys/10.7449/1988/Superalloys_1988_33_42.pdf},
    isbn = {0-87339-076-8},
    doi = {10.7449/1988/Superalloys{\_}1988{\_}33{\_}42},
    keywords = {650C, 718, aging, effect of annealing, gamma double prime, gamma prime}
}

@article{Ochiait1984,
    title = {{Alloying behaviour of Ni3Al, Ni3Ga, Ni3Si, Ni3Ge}},
    year = {1984},
    journal = {Acta Metallurgica},
    author = {Ochiai, Shouichi and Oya, Yoshihiro and Suzuki, Tomoo},
    number = {2},
    pages = {289--298},
    volume = {32},
    keywords = {Ni3Al, X elements, solubility, solubility lobes}
}

@article{Pyczak2013,
    title = {{Plastic deformation mechanisms in a crept L12 hardened Co-base superalloy}},
    year = {2013},
    journal = {Materials Science and Engineering: A},
    author = {Pyczak, F. and Bauer, A. and G{\"{o}}ken, M. and Neumeier, Steffen and Lorenz, U. and Oehring, M. and Schell, N. and Schreyer, A. and Stark, A. and Symanzik, F.},
    month = {6},
    pages = {13--18},
    volume = {571},
    url = {http://linkinghub.elsevier.com/retrieve/pii/S0921509313001391},
    doi = {10.1016/j.msea.2013.02.007},
    issn = {09215093},
    keywords = {cobalt based superalloys, plastic deformation}
}

@article{Bauer2012,
    title = {{Creep properties of different {$\gamma$}′-strengthened Co-base superalloys}},
    year = {2012},
    journal = {Materials Science and Engineering: A},
    author = {Bauer, A. and Neumeier, Steffen and Pyczak, F. and Singer, Robert F. and G{\"{o}}ken, M.},
    month = {7},
    pages = {333--341},
    volume = {550},
    publisher = {Elsevier B.V.},
    url = {http://linkinghub.elsevier.com/retrieve/pii/S0921509312006302},
    doi = {10.1016/j.msea.2012.04.083},
    issn = {09215093},
    keywords = {cobalt based superalloys, gamma prime}
}

@article{Bauer2010,
    title = {{Microstructure and creep strength of different {$\gamma$}/{$\gamma$}′-strengthened Co-base superalloy variants}},
    year = {2010},
    journal = {Scripta Materialia},
    author = {Bauer, A. and Neumeier, Steffen and Pyczak, F. and G{\"{o}}ken, M.},
    number = {12},
    month = {12},
    pages = {1197--1200},
    volume = {63},
    url = {http://linkinghub.elsevier.com/retrieve/pii/S1359646210005737},
    doi = {10.1016/j.scriptamat.2010.08.036},
    issn = {13596462},
    keywords = {cobalt, creep, superalloy, thermal stability, volume fraction}
}

@article{Klein2011,
    title = {{High temperature oxidation of {$\gamma$}/{$\gamma$}′-strengthened Co-base superalloys}},
    year = {2011},
    journal = {Corrosion Science},
    author = {Klein, L. and Bauer, A. and Neumeier, Steffen and G{\"{o}}ken, M. and Virtanen, S.},
    number = {5},
    month = {5},
    pages = {2027--2034},
    volume = {53},
    publisher = {Elsevier Ltd},
    url = {http://linkinghub.elsevier.com/retrieve/pii/S0010938X11001302},
    doi = {10.1016/j.corsci.2011.02.033},
    issn = {0010938X},
    keywords = {cobald base superalloy, gamma, gamma prime, oxidation}
}

@misc{Wikipedia2013,
    title = {{Abundance of Elements, Earth Crust}},
    year = {2013},
    author = {{Wikipedia}},
    pages = {1--4},
    url = {http://en.wikipedia.org/wiki/Abundance_of_elements_in_Earth%27s_crust}
}

@misc{ASM2013,
    title = {{Cr-Ni binary phase diagram (Chromium - Nickel)}},
    year = {2013},
    booktitle = {ASM Handbook (online version)},
    author = {{ASM International}},
    pages = {1},
    volume = {3},
    keywords = {binary, chromium, nickel, phase diagram}
}

@article{Cozar1973,
    title = {{Morphology of y' and y" Precipitates and Thermal Stability of Inconel 718 Type Alloys}},
    year = {1973},
    journal = {Metallurigical Transactions},
    author = {Cozar, R and Pineau, D A},
    number = {January},
    pages = {47--59},
    volume = {4},
    keywords = {718, delta, gamma double prime, thermal stability}
}

@article{Prikhodko2003,
    title = {{Coarsening of {$\gamma$}′ in Ni-Al alloys aged under uniaxial compression: III. Characterization of the morphology}},
    year = {2003},
    journal = {Acta Materialia},
    author = {Prikhodko, S.V. and Ardell, A.J.},
    number = {17},
    month = {10},
    pages = {5021--5036},
    volume = {51},
    url = {http://linkinghub.elsevier.com/retrieve/pii/S1359645403003288},
    doi = {10.1016/S1359-6454(03)00328-8},
    issn = {13596454},
    keywords = {Ni3Al, applied stress, cuboidal, morphology, nickel alloys, precipitate microstructure}
}

@article{Ricks1983,
    title = {{The growth of y ’ precipitates in nickel-base superalloys}},
    year = {1983},
    journal = {Acta Metallurgica},
    author = {Ricks, R.A. and Porter, A.J. and Ecob, R.C.},
    number = {1},
    pages = {43--53},
    volume = {31},
    keywords = {Gamma prime, Ni3Al, cubic, cuboidal, growth}
}

@misc{Hardy2013a,
    title = {{The Effect of Microstructure on High Temperature Intergranular Crack Growth (presentation: Damage Tolerance Course, Swansea)}},
    year = {2013},
    author = {Hardy, Mark},
    pages = {1--68},
    keywords = {presentation}
}

@incollection{Sims1987,
    title = {{Superalloys II (book)}},
    year = {1987},
    booktitle = {Superalloys II},
    author = {Sims, Chester T and Stoloff, Norman and Hagel, William},
    editor = {Sims, Chester and Stoloff, Norman S and Hagel, William C},
    publisher = {John Wiley {\&} Sons}
}

@book{Reed2006,
    title = {{Book: The Superalloys, Fundamentals and Applications (ISBN 978-0-521-07011-9, Cambridge University Press)}},
    year = {2006},
    booktitle = {The Superalloys},
    author = {Reed, Roger C.},
    pages = {1--372},
    isbn = {978-0-521-07011-9},
    keywords = {book, fundamentals, reed}
}

@misc{Krakow2010,
    title = {{Aspekte der Ausscheidung von Zweitphasen in Abh{\"{a}}ngigkeit von der thermomechanischen Vorbehandlung bei der Nickelbasislegierung Allvac 718Plus}},
    year = {2010},
    author = {Krakow, Robert},
    number = {April},
    pages = {1--92},
    institution = {TU Berlin}
}

@article{Rae2001,
    title = {{The precipitation of topologically close-packed phases in rhenium-containing superalloys}},
    year = {2001},
    journal = {Acta Materialia},
    author = {Rae, Catherine M.F. and Reed, Roger C.},
    number = {19},
    month = {11},
    pages = {4113--4125},
    volume = {49},
    url = {http://linkinghub.elsevier.com/retrieve/pii/S1359645401002658},
    doi = {10.1016/S1359-6454(01)00265-8},
    issn = {13596454},
    keywords = {growth, intermetallic compounds, microstructure, nucleation, stability, superalloys, tcp, topologically close packed}
}

@article{Qin2008,
    title = {{Decomposition of primary MC carbide and its effects on the fracture behaviors of a cast Ni-base superalloy}},
    year = {2008},
    journal = {Materials Science and Engineering: A},
    author = {Qin, X.Z. and Guo, J.T. and Yuan, C. and Chen, C.L. and Hou, J.S. and Ye, H.Q.},
    number = {1-2},
    month = {6},
    pages = {74--79},
    volume = {485},
    url = {http://linkinghub.elsevier.com/retrieve/pii/S0921509307014839},
    doi = {10.1016/j.msea.2007.07.055},
    issn = {09215093},
    keywords = {carbides, fracture property, mc decomposition, ni-base superalloy, thermal exposure}
}

@article{Liu2003a,
    title = {{Formation of carbides and their effects on stress rupture of a Ni-base single crystal superalloy}},
    year = {2003},
    journal = {Materials Science and Engineering: A},
    author = {Liu, L.R. and Jin, T. and Zhao, N.R. and Sun, X.F. and Guan, H.R. and Hu, Z.Q.},
    number = {1-2},
    month = {11},
    pages = {191--197},
    volume = {361},
    url = {http://linkinghub.elsevier.com/retrieve/pii/S0921509303005173},
    doi = {10.1016/S0921-5093(03)00517-3},
    issn = {09215093},
    keywords = {base single crystal superalloy, carbides precipitate, creep, nickel, rafting}
}

@article{Qiu2013,
    title = {{On the formation of irregular-shaped gamma prime and serrated grain boundaries in a nickel-based superalloy during continuous cooling}},
    year = {2013},
    journal = {Materials Characterization},
    author = {Qiu, C.L. and Andrews, P.},
    number = {1},
    month = {2},
    pages = {28--34},
    volume = {76},
    publisher = {Elsevier B.V.},
    url = {http://linkinghub.elsevier.com/retrieve/pii/S1044580312003117},
    doi = {10.1016/j.matchar.2012.11.012},
    issn = {10445803},
    keywords = {Continuous cooling, Gamma prime, Microstructural evolution, Serrated grain boundaries, nickel-based superalloy}
}

@phdthesis{Leary2011,
    title = {{CPGS Rowan Leary}},
    year = {2011},
    author = {Leary, Rowan (University of Cambridge)},
    pages = {9--17},
    school = {University of Cambridge}
}

@book{Williams2009,
    title = {{Transmission Electron Microscopy A Textbook for Materials Science}},
    year = {2009},
    booktitle = {Transmission Electron Microscopy A Textbook for Materials Science},
    author = {Williams, David B and Carter, C. Barry},
    pages = {760},
    publisher = {Springer},
    address = {New York}
}

@techreport{Krakow2011a,
    title = {{Internal Report RRD (O-TR0263/11-ISS02)}},
    year = {2011},
    author = {Krakow, Robert},
    pages = {292}
}

@article{Murakumo2004,
    title = {{Creep behaviour of Ni-base single-crystal superalloys with various {$\gamma$}′ volume fraction}},
    year = {2004},
    journal = {Acta Materialia},
    author = {Murakumo, Takao and Kobayashi, Toshiharu and Koizumi, Yutaka and Harada, Hiroshi},
    number = {12},
    month = {7},
    pages = {3737--3744},
    volume = {52},
    url = {http://linkinghub.elsevier.com/retrieve/pii/S1359645404002447},
    doi = {10.1016/j.actamat.2004.04.028},
    issn = {13596454},
    keywords = {creep, gamma prime fraction, nickel alloys, rafting, scanning electron microscopy, superalloy}
}

@techreport{Krakow2011,
    title = {{Internal Report RRD (E/TR0590/11-ISS02)}},
    year = {2011},
    author = {Krakow, Robert},
    pages = {225}
}

@article{Onofrio2004,
    title = {{Effects of loading waveform on fatigue crack growth of Udimet 720Li superalloy}},
    year = {2004},
    journal = {International Journal of Fatigue},
    author = {Onofrio, G and Osinkolu, G. A. and Machionni, M.},
    number = {3},
    month = {3},
    pages = {203--209},
    volume = {26},
    url = {http://linkinghub.elsevier.com/retrieve/pii/S0142112303001701},
    doi = {10.1016/S0142-1123(03)00170-1},
    issn = {01421123},
    keywords = {creep, fatigue, high temperature, nickel-base superalloys, oxidation}
}

@phdthesis{Loehnert2011,
    title = {{Einfluss der thermomechanischen Vorbehandlung auf die Eigenschaften der Nickelbasissuperlegierung A718Plus (PhD thesis)}},
    year = {2011},
    author = {L{\"{o}}hnert, Katja},
    pages = {168},
    url = {http://www.hut-verlag.de/9783843901123.html},
    school = {Universit{\"{a}}t Erlangen-N{\"{u}}rnberg}
}

@misc{Rolls-Roy1996,
    title = {{RLH8013 Compact Tension Specimen (Rolls-Royce plc) - Specimen Drawing}},
    year = {1996},
    author = {Hutton, J},
    pages = {1},
    keywords = {crack propagation, fatigue specimen, specimen drawing}
}

@inproceedings{Shah1992,
    title = {{MoSi2 and Other Silicides as High Temperature Structural Materials}},
    year = {1992},
    booktitle = {Superalloys 1992},
    author = {Shah, Dilip M. (Pratt & Whitney)},
    pages = {409--422},
    keywords = {Mo silicides, MoSi, MoSi2}
}

@misc{Base2013,
    title = {{Nickel Base Single Crystal}},
    year = {2013},
    booktitle = {Nickel Base Single Crystal},
    author = {Group, C-M},
    pages = {1},
    url = {c-mgroup.com},
    keywords = {compositions, single crystal, single crystal superalloy, vacuum melted alloys}
}

@inproceedings{Ghosn1988,
    title = {{Accelerated fatigue crack growth behaviour of PWA1480 single crystal alloy and its dependence on the deformation mode}},
    year = {1988},
    booktitle = {Superalloys 1988 (Sixth International Symposium)},
    author = {Telesman, Jack (NASA Lewis Research Center) and Ghosn, Louis J.(NASA Lewis Research Center)},
    pages = {615--624},
    keywords = {111 facets, 8 MPa sqrtm, PWA 1480, toughness}
}

@article{Rauch2008,
    title = {{Automatic Crystal Orientation and Phase Mapping in TEM by Precession Diffraction}},
    year = {2008},
    journal = {Microscopy and Analysis Nanotechnolog Supplement},
    author = {Rauch, E F and V{\'{e}}ron, M and Portillo, Joaquim and Bultreys, Daniel and Maniette, Y and Nicolopoulos, Stavros},
    number = {6},
    pages = {5--8},
    volume = {22}
}

@article{Milligan1987,
    title = {{Yielding and Deformation Behavior of the Single Crystal Superalloy PWA 1480}},
    year = {1987},
    journal = {Metallurgical Transactions A},
    author = {Milligan, Walter W and Antolovich, Stephen D},
    number = {January},
    pages = {85--95},
    volume = {18},
    keywords = {PWA 1480, deformation behaviour, yielding}
}

@article{Thandorn2010,
    title = {{Study of the role of B addition on the microstructure of the Nb-24Ti-18Si-8B alloy}},
    year = {2010},
    journal = {Intermetallics},
    author = {Thandorn, T. and Tsakiropoulos, P.},
    number = {5},
    month = {5},
    pages = {1033--1038},
    volume = {18},
    publisher = {Elsevier Ltd},
    url = {http://linkinghub.elsevier.com/retrieve/pii/S0966979510000440},
    doi = {10.1016/j.intermet.2010.01.033},
    issn = {09669795},
    keywords = {Nb silicides, a, b, phase identification, phase transformations, silicides, various}
}

@article{Grammenos2010,
    title = {{Study of the role of Al, Cr and Ti additions in the microstructure of Nb–18Si–5Hf base alloys}},
    year = {2010},
    journal = {Intermetallics},
    author = {Grammenos, I. and Tsakiropoulos, P.},
    number = {2},
    month = {2},
    pages = {242--253},
    volume = {18},
    publisher = {Elsevier Ltd},
    url = {http://linkinghub.elsevier.com/retrieve/pii/S0966979509002088},
    doi = {10.1016/j.intermet.2009.07.020},
    issn = {09669795},
    keywords = {Nb silicides, a, b, phase identification, phase transformations, silicides, various}
}

@techreport{Mendiratta2004,
    title = {{Refractory Metal/Silicide Multiphase Systems for High-Temperature Structural Applications}},
    year = {2004},
    author = {Mendiratta, M G and Menon, S K and Parthasarathy, T A},
    pages = {23}
}

@article{Oleynikov2007a,
    title = {{Precession electron diffraction: observed and calculated intensities.}},
    year = {2007},
    journal = {Ultramicroscopy},
    author = {Oleynikov, P and Hovm{\"{o}}ller, S and Zou, X D},
    number = {6-7},
    pages = {523--33},
    volume = {107},
    url = {http://www.ncbi.nlm.nih.gov/pubmed/17291687},
    doi = {10.1016/j.ultramic.2006.04.032},
    issn = {0304-3991},
    pmid = {17291687},
    keywords = {electron crystallography, multislice simulation, precession electron diffraction}
}

@book{Randle,
    title = {{Introduction to texture analysis}},
    year = {2000},
    author = {Randle, Valerie and Engler, Olaf},
    edition = {1st},
    pages = {365},
    publisher = {Gordon and Breach Science Publishers},
    isbn = {90-5699-224-4}
}

@article{Santoro1973,
    title = {{Coincidence-site lattices}},
    year = {1973},
    journal = {Acta Crystallographica Section A},
    author = {Santoro, A. and Mighell, A. D.},
    number = {2},
    month = {3},
    pages = {169--175},
    volume = {29},
    publisher = {International Union of Crystallography},
    url = {http://scripts.iucr.org/cgi-bin/paper?S0567739473000434},
    doi = {10.1107/S0567739473000434},
    issn = {0567-7394}
}

@book{Kocks1998,
    title = {{Texture and Anisotropy - Preferred Orientations in Polycrystals and their Effect on Materials Properties}},
    year = {1998},
    author = {Kocks, U.F. and Tome, C.N. and Wenk, H.-R.},
    pages = {676},
    publisher = {Cambridge University Press}
}

@article{Ranganathan1966,
    title = {{On the geometry of coincidence-site lattices}},
    year = {1966},
    journal = {Acta Crystallographica},
    author = {Ranganathan, S.},
    number = {2},
    month = {8},
    pages = {197--199},
    volume = {21},
    publisher = {International Union of Crystallography},
    url = {http://scripts.iucr.org/cgi-bin/paper?S0365110X66002615},
    doi = {10.1107/S0365110X66002615},
    issn = {0365-110X}
}

@article{BungeHJTechnicalUniversityofClausthal1988,
    title = {{Fifty Years Textures in Research and Practice}},
    year = {1988},
    journal = {Textures and Microstructures},
    author = {Bunge, Hans-Joachim},
    pages = {55--75},
    volume = {8 {\&} 9}
}

@book{Bunge1982,
    title = {{Texture Analysis in Materials Science (book)}},
    year = {1982},
    author = {Bunge, Hans-Joachim},
    pages = {1--593},
    publisher = {Butterworths {\&} Co; Akademie-Verlag Berlin},
    isbn = {0-408-10642-5}
}

@misc{Rauch,
    title = {{Personal Email Correspondence with Edgar Rauch}},
    year = {2013},
    author = {Rauch, Edgar F.},
    pages = {1--8}
}

@article{Bunge1965,
    title = {{Zur Darstellung allgemeiner Texturen}},
    year = {1965},
    journal = {Zeitschrift fuer Metallkunde},
    author = {Bunge, Hans-Joachim},
    pages = {872--874},
    volume = {56}
}

@article{Graiss,
    title = {{Ordered structures in random grain boundaries; some geometrical probabilities}},
    year = {1975},
    journal = {Acta Metallurgica},
    author = {Warrington, D.H. and Boon, M},
    number = {6},
    pages = {599--607},
    volume = {23},
    keywords = {disorientation, misorientation}
}

@article{Tucker2012,
    title = {{Comparison of grain size distributions in a Ni-based superalloy in three and two dimensions using the Saltykov method}},
    year = {2012},
    journal = {Scripta Materialia},
    author = {Tucker, Joseph C. and Chan, Lisa H. and Rohrer, Gregory S. and Groeber, Michael a. and Rollett, Anthony D.},
    number = {8},
    month = {4},
    pages = {554--557},
    volume = {66},
    publisher = {Acta Materialia Inc.},
    url = {http://linkinghub.elsevier.com/retrieve/pii/S1359646212000073},
    doi = {10.1016/j.scriptamat.2012.01.001},
    issn = {13596462},
    keywords = {fatigue, grain size distribution, microstructure, superalloy, twinning}
}

@article{Semiatin2013,
    title = {{Plastic flow and microstructure evolution during thermomechanical processing of a PM nickel-base superalloy}},
    year = {2013},
    journal = {Metallurgical and Materials Transactions A},
    author = {Semiatin, S. L. and McClary, K. E. and Rollett, Anthony D. and Roberts, C. G. and Payton, E. J. and Zhang, F. and Gabb, Tim P},
    number = {6},
    month = {3},
    pages = {2778--2798},
    volume = {44},
    url = {http://link.springer.com/10.1007/s11661-013-1675-1},
    doi = {10.1007/s11661-013-1675-1},
    issn = {1073-5623},
    keywords = {PM, microstructure, powder metallurgy, superalloy, thermomechanical processing}
}

@misc{Diagrams2013,
    title = {{Space Group Diagrams and Tables}},
    year = {2013},
    booktitle = {University College London website},
    author = {{UCL}},
    pages = {1--2},
    url = {http://img.chem.ucl.ac.uk/sgp/large/sgp.htm},
    keywords = {Space Groups}
}

@article{Rae2007,
    title = {{Primary creep in single crystal superalloys: Origins, mechanisms and effects}},
    year = {2007},
    journal = {Acta Materialia},
    author = {Rae, Catherine M.F. and Reed, Roger C.},
    number = {3},
    month = {2},
    pages = {1067--1081},
    volume = {55},
    url = {http://linkinghub.elsevier.com/retrieve/pii/S1359645406006847},
    doi = {10.1016/j.actamat.2006.09.026},
    issn = {13596454},
    keywords = {creep deformation, nickel, single crystal superalloys, transmission electron microscopy}
}

@article{Mitchell2006,
    title = {{Influence of composition and cooling rate on constrained and unconstrained lattice parameters in advanced polycrystalline nickel–base superalloys}},
    year = {2006},
    journal = {Materials Science and Engineering: A},
    author = {Mitchell, Robert J and Preuss, M. and Hardy, M.C. and Tin, S.},
    number = {1-2},
    month = {5},
    pages = {282--291},
    volume = {423},
    url = {http://linkinghub.elsevier.com/retrieve/pii/S0921509306002115},
    doi = {10.1016/j.msea.2006.02.039},
    issn = {09215093},
    keywords = {U720 LI, coarsening, heat treatment, nickel alloys, quenching, synchrotron radiation}
}

@book{Martin,
    title = {{Precipitation Hardening (book)}},
    year = {1998},
    author = {Martin, J.W.},
    edition = {2nd editio},
    pages = {1--219},
    publisher = {Butterworth {\&} Heinemann},
    address = {Oxford},
    isbn = {0 7506 3885 0},
    keywords = {continuous, discontinuous, precipitation}
}

@article{Liu2011,
    title = {{Three-dimensional orientation mapping in the transmission electron microscope.}},
    year = {2011},
    journal = {Science (New York, N.Y.)},
    author = {Liu, H H and Schmidt, S and Poulsen, H F and Godfrey, a and Liu, Z Q and Sharon, J a and Huang, X},
    number = {6031},
    month = {5},
    pages = {833--4},
    volume = {332},
    url = {http://www.ncbi.nlm.nih.gov/pubmed/21566190},
    doi = {10.1126/science.1202202},
    issn = {1095-9203},
    pmid = {21566190}
}

@article{Rauch2009,
    title = {{High throughput automated crystal orientation and phase mapping of nanoparticles from HREM - TEM Images}},
    year = {2009},
    journal = {Microscopy and Microanalysis},
    author = {Rauch, Edgar F. and Rouvimov, Sergei and Nicolopoulos, Stavros and Moeck, Peter},
    number = {S2},
    month = {7},
    pages = {756--757},
    volume = {15},
    url = {http://www.journals.cambridge.org/abstract_S1431927609099607},
    doi = {10.1017/S1431927609099607},
    issn = {1431-9276},
    keywords = {ACOM TEM, ASTAR}
}

@misc{WayneRasband,
    title = {{ImageJ}},
    year = {2012},
    author = {Rasband, Wayne},
    url = {http://rsbweb.nih.gov/ij/}
}

@article{Mackenzie1964,
    title = {{The distribution of rotation axes in a random aggregate of cubic crystals}},
    year = {1964},
    journal = {Acta Metallurgica},
    author = {Mackenzie, J K},
    pages = {223--225},
    volume = {12},
    keywords = {24 rotations, cubic crystal, degree of randomness, disorientation, standard orientation}
}

@article{Mackenzie1958,
    title = {{Second Paper on Statistics Associated with the Random Disorientation of Cubes}},
    year = {1958},
    journal = {Biometrika},
    author = {Mackenzie, J K},
    number = {1/2},
    pages = {229--240},
    volume = {45},
    keywords = {statistics associated wtih random disorientations}
}

@article{Bha1981,
    title = {{Reply to Dahmen's comments on BCC-BCC orientation relationships, surface relief and displacive phase transformations in steels}},
    year = {1981},
    journal = {Scripta Metallurgica},
    author = {Bhadeshia, H.K.D.H.},
    pages = {961},
    volume = {15}
}

@book{Rolls-Royce2005,
    title = {{The Jet Engine - Rolls-Royce plc (book)}},
    year = {2005},
    author = {{Rolls-Royce Plc}},
    edition = {5th},
    pages = {1--288},
    url = {www.rolls-royce.com},
    isbn = {0 902121 2 35}
}

@article{Wu2009,
    title = {{Advances in TEM orientation microscopy by combination of dark-field conical scanning and improved image matching}},
    year = {2009},
    journal = {Ultramicroscopy},
    author = {Wu, Guilin and Zaefferer, Stefan},
    number = {11},
    month = {10},
    pages = {1317--25},
    volume = {109},
    publisher = {Elsevier},
    url = {http://www.ncbi.nlm.nih.gov/pubmed/19604643},
    doi = {10.1016/j.ultramic.2009.06.002},
    issn = {1879-2723},
    pmid = {19604643},
    keywords = {Circular projection, Conical scan, Dark-field image, Image matching, Nanocrystalline materials, Transmission electron microscopy (TEM), orientation microscopy, tem, transmission electron microscopy}
}

@misc{EDAX2013,
    title = {{EDAX Website}},
    year = {2013},
    booktitle = {Website},
    author = {{EDAX}},
    pages = {1},
    url = {www.edax.com}
}

@inproceedings{Wright,
    title = {{Orientation imaging in the transmission electron microscope}},
    year = {1998},
    booktitle = {Texture and Anisotropy of Polycrystals (ITAP '97)},
    author = {Wright, S.I. and Dingley, D.J.},
    pages = {209--214},
    publisher = {Transtech Publications, Zurich}
}

@inproceedings{Uginet2005,
    title = {{Alloy 718 forging development for large land-based gas turbines}},
    year = {2005},
    booktitle = {Superalloys 718, 625, 706 and Derivatives 2005},
    author = {Uginet, J F and Jackson, J J},
    number = {1},
    pages = {57--67},
    keywords = {alloy 718, forging, inconel 718, modeling, turbine rotors}
}

@article{Zhang2010,
    title = {{Deformation characteristics of {$\delta$} phase in the delta-processed Inconel 718 alloy}},
    year = {2010},
    journal = {Materials Characterization},
    author = {Zhang, H.Y. and Zhang, S.H. and Cheng, M. and Li, Z.X.},
    number = {1},
    month = {1},
    pages = {49--53},
    volume = {61},
    publisher = {Elsevier Inc.},
    url = {http://linkinghub.elsevier.com/retrieve/pii/S1044580309003180},
    doi = {10.1016/j.matchar.2009.10.003},
    issn = {10445803},
    keywords = {deformation, deformation breakage, delta phase, delta-processed, dissolution breakage, inconel 718, spheroidization}
}

@article{Huang2007,
    title = {{The evolution of delta-phase in a superplastic Inconel 718 alloy}},
    year = {2007},
    journal = {Journal of Materials Science},
    author = {Huang, Yi and Langdon, Terence G.},
    number = {2},
    month = {1},
    pages = {421--427},
    volume = {42},
    url = {http://link.springer.com/10.1007/s10853-006-0483-z},
    doi = {10.1007/s10853-006-0483-z},
    issn = {0022-2461}
}

@article{Search1992,
    title = {{The structure and paramagnetism of Ni3Nb}},
    year = {1992},
    journal = {Journal of Physics: Condensed Matter},
    author = {Fang, Tao and Kennedy, S J and Quan, Lin and Hicks, T J},
    pages = {2405--2414},
    volume = {4},
    keywords = {Inconel 718, paramagnetic}
}

@article{Dehmas2011,
    title = {{TEM Study of High-Temperature Precipitation of Delta Phase in Inconel 718 Alloy}},
    year = {2011},
    journal = {Advances in Materials Science and Engineering},
    author = {Dehmas, Moukrane and Lacaze, Jacques and Niang, Aliou and Viguier, Bernard},
    pages = {1--9},
    volume = {2011},
    url = {http://www.hindawi.com/journals/amse/2011/940634/},
    doi = {10.1155/2011/940634},
    issn = {1687-8434}
}

@article{Wang2013,
    title = {{Defective twin boundaries in nanotwinned metals}},
    year = {2013},
    journal = {Nature materials},
    author = {Wang, Y Morris and Sansoz, Frederic and Lagrange, Thomas and Ott, Ryan T and Marian, Jaime and Troy, W and Hamza, Alex V and Barbee, Troy W},
    number = {8},
    month = {8},
    pages = {697--702},
    volume = {12},
    publisher = {Nature Publishing Group},
    url = {http://www.ncbi.nlm.nih.gov/pubmed/23685864},
    doi = {10.1038/nmat3646},
    issn = {1476-1122},
    pmid = {23685864},
    keywords = {ACOM, ASTAR, automated crystal orientation mapping, supplement}
}

@article{Tawancy1994,
    title = {{Thermal stability of advanced Ni-base superalloys}},
    year = {1994},
    journal = {Journal of Materials Science},
    author = {Tawancy, H.M. and Abbas, N.M. and Al-Mana, A.I. and Rhys-Jones, T.N.},
    pages = {2445--2458},
    volume = {29},
    keywords = {MC carbides, a = 0.419 nm, carbides}
}

@article{Garosshen1985,
    title = {{Low temperature carbide precipitation in a nickel base superalloy}},
    year = {1985},
    journal = {Metallurgical Transactions A},
    author = {Garosshen, T J and McCarthy, G P},
    number = {July},
    pages = {1213--1223},
    volume = {16}
}

@article{Lvov2004,
    title = {{Mechanism of Primary MC Carbide Decomposition in Ni-Base Superalloys}},
    year = {2004},
    journal = {Metallurgical and Materials Transactions A},
    author = {Lvov, G and Levit, V I and Kaufman, M J},
    number = {June},
    pages = {1669--1679},
    volume = {35},
    keywords = {M23C6 carbides, MC carbides, carbide decomposition, delta phase, eta phase}
}

@article{Xu1998,
    title = {{Grain Growth and Carbide Precipitation in Superalloy UDIMET 520}},
    year = {1998},
    journal = {Metallurgical and Materials Transactions A},
    author = {Xu, S and Dickson, J I and Koul, A K},
    number = {November},
    pages = {2687--2695},
    volume = {29}
}

@article{ACARE2000,
    title = {{Strategic Research {\&} Innovation Agenda (Executive Summary), Challenge 3}},
    year = {2012},
    author = {{ACARE}},
    pages = {18},
    volume = {1},
    url = {http://www.acare4europe.org/sites/acare4europe.org/files/attachment/SRIA Volume 1.pdf}
}

@article{Bai2011,
    title = {{Effect of thermal exposure on the stability of carbides in Ni–Cr–W based superalloy}},
    year = {2011},
    journal = {Materials Science and Engineering: A},
    author = {Bai, Guanghai and Li, Jinshan and Hu, Rui and Zhang, Tiebang and Kou, Hongchao and Fu, Hengzhi},
    number = {6},
    month = {3},
    pages = {2339--2344},
    volume = {528},
    publisher = {Elsevier B.V.},
    url = {http://linkinghub.elsevier.com/retrieve/pii/S0921509310013754},
    doi = {10.1016/j.msea.2010.11.088},
    issn = {09215093},
    keywords = {M23C6 carbide, MC6 carbide}
}

@article{Maldonado1997,
    title = {{The formation of percipitate free zones and the growth of grain boundary carbides in the nickel-base superalloy NIMONIC PE16}},
    year = {1997},
    journal = {Acta Materialia},
    author = {Maldonado, R and Nembach, E},
    number = {1},
    pages = {213--224},
    volume = {45},
    keywords = {PFZ, grain boundary carbide, nimonic, precipitate free zones, superalloy}
}

@article{Moeck2011,
    title = {{High spatial resolution semi-automatic crystallite orientation and phase mapping of nanocrystals in transmission electron microscopes}},
    year = {2011},
    journal = {Crystal Research and Technology},
    author = {Moeck, P. and Rouvimov, S. and Rauch, E. F. and V{\'{e}}ron, M. and Kirmse, H. and H{\"{a}}usler, I. and Neumann, W. and Bultreys, D. and Maniette, Y. and Nicolopoulos, Stavros},
    number = {6},
    month = {6},
    pages = {589--606},
    volume = {46},
    url = {http://doi.wiley.com/10.1002/crat.201000676},
    doi = {10.1002/crat.201000676},
    issn = {02321300},
    keywords = {a semi-automatic technique for, a transmission electron, but also, crystallite orientation, diffraction, high resolution transmission electron, is described, it is based primarily, lattice geometry, microscope, microscopy, on the projected reciprocal, phase mapping, phases and orientations in, precession electron, structural characterization, tem, the mapping of nanocrystal}
}

@techreport{Airbus2013,
    title = {{Global Market Forecast 2013-2032 (Airbus)}},
    year = {2013},
    author = {{Airbus}},
    pages = {15},
    url = {http://www.airbus.com/company/market/forecast/},
    keywords = {GMF, global market forecast}
}

@misc{Rae2013,
    title = {{Aircraft Demand (correspondence with Catherine Rae)}},
    year = {2013},
    author = {Rae, Catherine M.F.},
    number = {0},
    pages = {1--2},
    volume = {44},
    keywords = {correspondence}
}

@article{Wright2008,
    title = {{Processing and mechanical properties of a molybdenum silicide with the composition Mo-12Si-8.5B ( at .{\%})}},
    year = {2008},
    journal = {Intermetallics},
    author = {Schneibel, Joachim H and Kramer, M J and {\"{U}}nal, Ö and Wright, Richard N},
    number = {2001},
    pages = {25--31},
    volume = {9},
    keywords = {fracture toughness, molybdenum silicides}
}

@article{Yu2008,
    title = {{Tensile properties of multiphase refractory Nb–16Si–2Fe in situ composite}},
    year = {2008},
    journal = {Scripta Materialia},
    author = {Yu, J.L. and Zhang, K.F.},
    number = {7},
    month = {10},
    pages = {714--717},
    volume = {59},
    url = {http://linkinghub.elsevier.com/retrieve/pii/S1359646208004259},
    doi = {10.1016/j.scriptamat.2008.05.035},
    issn = {13596462},
    keywords = {Nb-Si-Fe, intermetallics, liquid phase, niobium silicides, superplasticity}
}

@article{Zhou2013,
    title = {{Microstructural evolution and mechanical properties of an Nb–16Si in-situ composite with Fe additions prepared by arc-melting}},
    year = {2013},
    journal = {Intermetallics},
    author = {Zhou, J.R. and Sha, J.B.},
    number = {1},
    month = {3},
    pages = {1--9},
    volume = {34},
    publisher = {Elsevier Ltd},
    url = {http://linkinghub.elsevier.com/retrieve/pii/S0966979512004128},
    doi = {10.1016/j.intermet.2012.10.017},
    issn = {09669795},
    keywords = {intermetallics, mechanical properties, microstructure, phase identification, ternary alloy system}
}

@article{Luo2004,
    title = {{Small and long fatigue crack growth behaviour of a PM Ni-based superalloy, Udimet 720}},
    year = {2004},
    journal = {International Journal of Fatigue},
    author = {Luo, J and Bowen, P.},
    number = {2},
    month = {2},
    pages = {113--124},
    volume = {26},
    url = {http://linkinghub.elsevier.com/retrieve/pii/S0142112303001397},
    doi = {10.1016/S0142-1123(03)00139-7},
    issn = {01421123},
    keywords = {fatigue crack growth behaviour, long fatigue crack growth, small fatigue crack growth, udimet 720}
}

@article{Rosler2003,
    title = {{Wrought Ni-Base Superalloys for Steam Turbine Applications beyond 700 {${}^\circ$}C}},
    year = {2003},
    journal = {Advanced Engineering Materials},
    author = {R{\"{o}}sler, J. and G{\"{o}}tting, M. and Del Genovese, D. and B{\"{o}}ttger, B. and Kopp, R. and Wolske, M. and Schubert, F. and Penkalla, H.-J. and Seliga, T. and Thoma, A. and Scholz, A. and Berger, C.},
    number = {7},
    month = {7},
    pages = {469--483},
    volume = {5},
    url = {http://doi.wiley.com/10.1002/adem.200310083},
    doi = {10.1002/adem.200310083},
    issn = {14381656},
    keywords = {Kl{\"{o}}wer, VDM}
}

@misc{Rolls-Roy1995,
    title = {{RLH10042 Corner Crack Specimen (Rolls-Royce plc) - Specimen Drawing}},
    year = {1995},
    author = {Hutton, J},
    pages = {1},
    keywords = {crack propagation, fatigue specimen, specimen drawing}
}

@article{Jiang2012,
    title = {{The effect of M23C6 carbides on the formation of grain boundary serrations in a wrought Ni-based superalloy}},
    year = {2012},
    journal = {Materials Science {\&} Engineering A},
    author = {Jiang, Li and Hu, Rui and Kou, Hongchao and Li, Jinshan and Bai, Guanghai and Fu, Hengzhi},
    pages = {37--44},
    volume = {536},
    publisher = {Elsevier B.V.},
    url = {http://dx.doi.org/10.1016/j.msea.2011.11.060},
    doi = {10.1016/j.msea.2011.11.060},
    issn = {0921-5093},
    keywords = {grain boundary serrations}
}

@article{Miao2012,
    title = {{Microstructural extremes and the transition from fatigue crack initiation to small crack growth in a polycrystalline nickel-base superalloy}},
    year = {2012},
    journal = {Acta Materialia},
    author = {Miao, Jiashi and Pollock, Tresa M. and Wayne Jones, J.},
    number = {6-7},
    month = {4},
    pages = {2840--2854},
    volume = {60},
    publisher = {Acta Materialia Inc.},
    url = {http://linkinghub.elsevier.com/retrieve/pii/S1359645412000870},
    doi = {10.1016/j.actamat.2012.01.049},
    issn = {13596454},
    keywords = {fatigue crack initiation, grain cluster, s3, sigma 3 twin boundary, small crack growth, superalloy, {$\Sigma$}3}
}

@article{Ro1999,
    title = {{Protection of Ni-base superalloys against stress accelerated grain boundary oxidation (SAGBO) by grain boundary chemistry modification}},
    year = {1999},
    journal = {Scripta Materialia},
    author = {Roesler, J and Muller, S},
    number = {2},
    pages = {257--263},
    volume = {40}
}

@article{McMahon2006,
    title = {{Comments on “Identification of SAGBO-induced damage zone ahead of crack tip to characterize sustained loading crack growth in alloy 783”}},
    year = {2006},
    journal = {Scripta Materialia},
    author = {McMahon, C.J.},
    number = {2},
    month = {1},
    pages = {305--307},
    volume = {54},
    url = {http://linkinghub.elsevier.com/retrieve/pii/S1359646205005634},
    doi = {10.1016/j.scriptamat.2005.09.030},
    issn = {13596462},
    keywords = {SAGBO, alloy 783, diffusion, dynamic embrittlement, fatigue, fracture}
}

@article{Xu2011,
    title = {{Evolution of microstructure and mechanical properties of Ti modified superalloy Nimonic 80A}},
    year = {2011},
    journal = {Materials Science and Engineering: A},
    author = {Xu, Yulai and Yang, Caixiong and Xiao, Xueshan and Cao, Xiuli and Jia, Guoqing and Shen, Zhi},
    month = {12},
    pages = {315--326},
    volume = {530},
    publisher = {Elsevier B.V.},
    url = {http://linkinghub.elsevier.com/retrieve/pii/S0921509311010628},
    doi = {10.1016/j.msea.2011.09.091},
    issn = {09215093},
    keywords = {lattice misfit, mechanical property, microstructure, nickel based superalloy}
}

@article{West2009,
    title = {{Combined EBSD/EDS tomography in a dual-beam FIB/FEG-SEM}},
    year = {2009},
    journal = {Journal of Microscopy},
    author = {West, G D and Thomson, R C},
    number = {3},
    month = {3},
    pages = {442--450},
    volume = {233},
    url = {http://www.ncbi.nlm.nih.gov/pubmed/19250465},
    doi = {10.1111/j.1365-2818.2009.03138.x},
    issn = {1365-2818},
    pmid = {19250465},
    keywords = {3d electron backscatter diffraction, 3d energy dispersive spectroscopy, dual beam, tomography}
}

@article{Child2012,
    title = {{The use of combined three-dimensional electron backscatter diffraction and energy dispersive X-ray analysis to assess the characteristics of the gamma/gamma-prime microstructure in alloy 720Li}},
    year = {2012},
    journal = {Ultramicroscopy},
    author = {Child, D J and West, G D and Thomson, R C},
    month = {3},
    pages = {1--10},
    volume = {114},
    publisher = {Elsevier},
    url = {http://www.ncbi.nlm.nih.gov/pubmed/22343666},
    doi = {10.1016/j.ultramic.2011.11.003},
    issn = {1879-2723},
    pmid = {22343666},
    keywords = {3D reconstruction, Electron backscatter diffraction (EBSD), Energy dispersive x-ray analysis (EDX), Gamma–gamma prime, Grain banding, Phase connectivity}
}

@incollection{Eggeman2012,
    title = {{Chapter 1 - Precession Electron Diffraction}},
    year = {2012},
    booktitle = {Advances in Imaging and Electron Physics},
    author = {Eggeman, Alexander S and Midgley, Paul A.},
    pages = {1--63},
    volume = {170},
    publisher = {Elsevier Inc.},
    url = {http://dx.doi.org/10.1016/B978-0-12-394396-5.00001-4},
    isbn = {9780123943965},
    doi = {10.1016/B978-0-12-394396-5.00001-4},
    issn = {1076-5670},
    keywords = {electron crystallography, electron diffraction, precession technique, structure determination}
}

@misc{Proebstle2012,
    title = {{Einfluss d Orientierung - CT Test Programm}},
    year = {2012},
    author = {Proebstle, Martin and Neumeier, Steffen},
    pages = {1--12},
    keywords = {718Plus, CT specimen, billet material, compact tension}
}

@article{Pang2003,
    title = {{Fatigue crack initiation and short crack growth in nickel-base turbine disc alloys - the effects of microstructure and operating parameters}},
    year = {2003},
    journal = {International Journal of Fatigue},
    author = {Pang, H T and Reed, P A S},
    number = {9-11},
    month = {9},
    pages = {1089--1099},
    volume = {25},
    url = {http://linkinghub.elsevier.com/retrieve/pii/S0142112303001464},
    doi = {10.1016/S0142-1123(03)00146-4},
    issn = {01421123},
    keywords = {fatigue crack initiation, microstructural effects, rr1000, short crack growth, udimet 720li}
}

@misc{ASTM2004-E112,
    title = {{Specification: ASTM E 112 - 96 (2004), Standard test method for determining average grain size}},
    year = {2006},
    author = {International, ASTM},
    number = {Reapproved 2004},
    pages = {1--26},
    volume = {96},
    keywords = {ASTM, average grain size, grain size, specification}
}

@article{Gorr2013,
    title = {{High-temperature oxidation behavior of Mo–Si–B-based and Co–Re–Cr-based alloys}},
    year = {2013},
    journal = {Intermetallics},
    author = {Gorr, B. and Wang, L. and Burk, S. and Azim, M. and Majumdar, S. and Christ, H.-J. and Mukherji, D. and R{\"{o}}sler, J. and Schliephake, D. and Heilmaier, M.},
    month = {10},
    pages = {1--10},
    publisher = {Elsevier Ltd},
    url = {http://linkinghub.elsevier.com/retrieve/pii/S0966979513002719},
    doi = {10.1016/j.intermet.2013.10.008},
    issn = {09669795},
    keywords = {MoSi, aero-engine components, intermetallics, molybdenum silicides, multiphase intermetallics, oxidation}
}

@misc{UnionofCrystallography2006,
    title = {{Space Groups, International Tables for Crystallography (2006), Vol. A}},
    year = {2006},
    author = {Union of Crystallography, T},
    number = {59},
    pages = {290--293},
    volume = {1},
    url = {http://it.iucr.org/Ab/}
}

@article{Jorge-Badiola2005,
    title = {{Study by EBSD of the development of the substructure in a hot deformed 304 stainless steel}},
    year = {2005},
    journal = {Materials Science and Engineering: A},
    author = {Jorge-Badiola, D. and Iza-Mendia, A. and Guti{\'{e}}rrez, I.},
    number = {1-2},
    month = {3},
    pages = {445--454},
    volume = {394},
    url = {http://linkinghub.elsevier.com/retrieve/pii/S0921509304013942},
    doi = {10.1016/j.msea.2004.11.049},
    issn = {09215093},
    keywords = {S3 boundaries, austenitic stainless steel, ebsd, hot deformation, sigma 3 twin boundary, substructure}
}

@article{Abe2005,
    title = {{Effect of Fine Precipitation and Subsequent Coarsening of Fe 2 W Laves Phase on the Creep Deformation Behavior of Tempered Martensitic 9Cr-W Steels}},
    year = {2005},
    journal = {Metallurgical and Materials Transactions A},
    author = {Abe, Fujio},
    number = {February},
    pages = {321--332},
    volume = {36A},
    keywords = {fine laves phase, fine precipitate, laves phase, steels}
}

@misc{Sheet2013,
    title = {{Technical Data Sheet ATI 718Plus {\textregistered} Alloy}},
    year = {2013},
    author = {Mcdevitt, E},
    pages = {1--5},
    volume = {1}
}

@article{Amiri2013,
    title = {{A study of a micro-indentation technique for estimating the fracture toughness of Al6061-T6}},
    year = {2013},
    journal = {Mechanics Research Communications},
    author = {Amiri, Sina and Lecis, Nora and Manes, Andrea and Giglio, Marco},
    month = {10},
    pages = {1--15},
    publisher = {Elsevier Ltd.},
    url = {http://linkinghub.elsevier.com/retrieve/pii/S0093641313001705},
    doi = {10.1016/j.mechrescom.2013.10.013},
    issn = {00936413},
    keywords = {Al6061-T6, berkovich indenter, ductile material, fracture toughness, indentation}
}

@article{Bhadeshia1997,
    title = {{Recrystallisation of practical mechanically alloyed iron-base and nickel-base superalloys}},
    year = {1997},
    journal = {Materials Science {\&} Engineering A},
    author = {Bhadeshia, H.K.D.H.},
    pages = {64--77},
    volume = {223},
    keywords = {Recrystallization, cold deformation, directional recrystatlisation, superalloys, yttria particles}
}

@book{Anderson1995,
    title = {{Fracture mechanics fundamentals and applications, second edition}},
    year = {1995},
    author = {Anderson, T.L.},
    pages = {1--688},
    publisher = {CRC Press LLC},
    isbn = {0-8493-4260-0}
}

@misc{Structural2013,
    title = {{Titanium aluminides}},
    year = {1998},
    booktitle = {ASM Handbook (online version)},
    author = {{ASM International}},
    pages = {680--690},
    publisher = {ASM International},
    url = {http://products.asminternational.org/hbk/index.jsp},
    keywords = {Titanium Aluminides}
}

@misc{ASTM2013,
    title = {{Specification ASTM E647 - 13 - Standard test method for measurement of fatigue crack growth rates}},
    year = {2013},
    author = {{ASTM International}},
    pages = {1--49},
    doi = {10.1520/E0647-13.2}
}

@incollection{Rosler2006,
    title = {{Mechanical behaviour of engineering materials}},
    year = {2006},
    booktitle = {Mechanical behaviour of engineering materials},
    author = {R{\"{o}}sler, Joachim and Harders, Harald and B{\"{a}}ker, Martin},
    month = {9},
    pages = {4},
    publisher = {Springer-Verlag Berlin Heidelberg},
    url = {http://www.nber.org/papers/w1416.pdf},
    organization = {National Bureau of Economic Research},
    address = {Berlin},
    isbn = {978-3-540-73446-8},
    doi = {10.3386/w1416},
    keywords = {kt definition, kt feature, notches}
}

@incollection{Rosler2006a,
    title = {{Mechanical Behaviour of Engineering Materials - Stress Intensity Factor}},
    year = {2006},
    booktitle = {Mechanical Behaviour of Engineering Materials},
    author = {R{\"{o}}sler, Joachim and Harders, Harald and B{\"{a}}ker, Martin},
    pages = {133},
    isbn = {978-0-387-31021-3},
    doi = {10.1007/978-0-387-30160-0{\_}11080},
    keywords = {definition, stress intensity factor}
}

@misc{American_Society_for_Metals2013,
    title = {{Iron Base alloys, fracture toughness KIC}},
    year = {2013},
    booktitle = {ASM Handbook (online version)},
    author = {{ASM International}},
    pages = {1},
    keywords = {Kic, fractography}
}

@misc{Fei2013,
    title = {{hanning function}},
    year = {2013},
    booktitle = {Website},
    author = {Fei, HG (University Vienna)},
    pages = {1},
    url = {http://www.univie.ac.at/nuhag-php/mmodule/m-files/hanning.m}
}

@article{Collins2013a,
    title = {{Lattice misfit during ageing of a polycrystalline nickel-base superalloy}},
    year = {2013},
    journal = {Acta Materialia},
    author = {Collins, D.M. and Yan, L. and Marquis, E.a. and Connor, L.D. and Ciardiello, J.J. and Evans, a.D. and Stone, H.J.},
    number = {20},
    month = {12},
    pages = {7791--7804},
    volume = {61},
    publisher = {Acta Materialia Inc.},
    url = {http://linkinghub.elsevier.com/retrieve/pii/S1359645413007039},
    doi = {10.1016/j.actamat.2013.09.018},
    issn = {13596454},
    keywords = {coarsening, misfit, nickel alloys, synchrotron radiation, x-ray diffraction, xrd}
}

@article{Stott1973,
    title = {{The structure and mechanism of formation of the 'glaze' oxide layers produced on nickel-based alloys during wear at high temperatures}},
    year = {1973},
    journal = {Corrosion Science},
    author = {Stott, F H and Lin, D S and Wood, G.C.},
    number = {January},
    pages = {449--469},
    volume = {13},
    keywords = {glaze, glazing, sliding wear, superalloy, tribology, wear}
}

@article{Stott1973a,
    title = {{"Glazes" produced on Nickel-base Alloys during High Temperature Wear}},
    year = {1973},
    journal = {Nature Physical Science},
    author = {Stott, F H and Lin, D S and {Woo}},
    number = {April},
    pages = {75--77},
    volume = {242},
    keywords = {Glaze, glazing}
}

@article{Pollock2006,
    title = {{Nickel-based superalloys for advanced turbine engines : chemistry , microstructure , and properties}},
    year = {2006},
    journal = {Journal of Propulsion and Power},
    author = {Pollock, Tresa M. and Tin, Sammy},
    number = {2},
    pages = {361--374},
    volume = {22}
}

@article{Latief2014,
    title = {{Influences of ruthenium and crystallographic orientation on creep behavior of aluminized nickel-base single crystal superalloys}},
    year = {2014},
    journal = {Materials Science and Engineering: A},
    author = {Latief, F.H. and Kakehi, K. and An-Chou Yeh, H. and Murakami, H.},
    month = {1},
    pages = {143--152},
    volume = {592},
    publisher = {Elsevier},
    url = {http://linkinghub.elsevier.com/retrieve/pii/S0921509313012070},
    doi = {10.1016/j.msea.2013.10.092},
    issn = {09215093},
    keywords = {Aluminide coating, Creep, Crystallographic orientation, Ni-base superalloy, Ruthenium}
}

@article{He2005,
    title = {{Representation of misorientations in Rodrigues-Frank space: application to the Bain, Kurdjumov-Sachs, Nishiyama-Wassermann and Pitsch orientation relationships in the Gibeon meteorite}},
    year = {2005},
    journal = {Acta Materialia},
    author = {He, Youliang and Godet, Stephane and Jonas, John J.},
    number = {4},
    month = {2},
    pages = {1179--1190},
    volume = {53},
    url = {http://linkinghub.elsevier.com/retrieve/pii/S1359645404006858},
    doi = {10.1016/j.actamat.2004.11.021},
    issn = {13596454},
    keywords = {Bain, Kurjumov-Sachs, Nishiyama-Wassermann, Pitsch, ebsd, frank space, metals, misorientation, orientation relationship, phase transformation, rodrigues}
}

@article{LavesF1939,
    title = {{Die Kristallstruktur von Ni3Ti und Si2Ti}},
    year = {1939},
    journal = {Zeitschrift f{\"{u}}r Kristallographie},
    author = {Laves, F and Wallbaum, H.J},
    number = {1},
    pages = {78--93},
    volume = {100 {\&} 101},
    keywords = {Ni3Ti, Si2Ti}
}

@misc{Shlens2009,
    title = {{A Tutorial on Principal Component Analysis}},
    year = {2009},
    author = {Shlens, Jonathon},
    pages = {12},
    keywords = {PCA, principal component analysis}
}

@article{Edax2004,
    title = {{Progressive steps in the development of electron backscatter}},
    year = {2004},
    journal = {Journal of Microscopy},
    author = {Dingley, D.J.},
    number = {September 2003},
    pages = {214--224},
    volume = {213},
    keywords = {accepted 22 september 2003, electron backscatter diffraction, orientation imaging microscopy, received 11 july 2003}
}

@article{Lee2012,
    title = {{The heterophase interface character distribution of physical vapor-deposited and accumulative roll-bonded Cu–Nb multilayer composites}},
    year = {2012},
    journal = {Acta Materialia},
    author = {Lee, S.-B. and LeDonne, J.E. and Lim, S.C.V. and Beyerlein, I.J. and Rollett, Anthony D.},
    number = {4},
    month = {2},
    pages = {1747--1761},
    volume = {60},
    publisher = {Acta Materialia Inc.},
    url = {http://linkinghub.elsevier.com/retrieve/pii/S135964541100869X},
    doi = {10.1016/j.actamat.2011.12.007},
    issn = {13596454},
    keywords = {accumulated roll bonding, cu, electron backscattering diffraction, heterophase interface character distribution, nb composites}
}

@article{Zaefferer2007,
    title = {{On the formation mechanisms, spatial resolution and intensity of backscatter Kikuchi patterns}},
    year = {2007},
    journal = {Ultramicroscopy},
    author = {Zaefferer, Stefan},
    number = {2-3},
    pages = {254--266},
    volume = {107},
    url = {http://www.ncbi.nlm.nih.gov/pubmed/17055170},
    doi = {10.1016/j.ultramic.2006.08.007},
    issn = {0304-3991},
    pmid = {17055170},
    keywords = {dynamical electron diffraction, electron backscatter diffraction pattern, spatial resolution, thermal diffuse scattering}
}

@phdthesis{Krakow2013,
    title = {{Application of high resolution transmission electron microscopy to investigate nickel base superalloys}},
    year = {2013},
    author = {Krakow, Robert},
    number = {November},
    pages = {1--73},
    school = {University of Cambridge},
    keywords = {ACOM TEM, EBSD}
}

@article{Liu2013a,
    title = {{Measuring the fracture resistance of hard coatings}},
    year = {2013},
    journal = {Applied Physics Letters},
    author = {Liu, S. and Wheeler, J. M. and Howie, P. R. and Zeng, X. T. and Michler, J. and Clegg, W. J.},
    number = {17},
    pages = {171907},
    volume = {102},
    url = {http://link.aip.org/link/APPLAB/v102/i17/p171907/s1&Agg=doi},
    doi = {10.1063/1.4803928},
    issn = {00036951},
    keywords = {fracture toughness, gordon lab, micro cantilever, micro double cantilever}
}

@article{Zhou2013a,
    title = {{Computer simulation of phase transformation and plastic deformation in IN718 superalloy: Microstructural evolution during precipitation}},
    year = {2013},
    journal = {Acta Materialia},
    author = {Zhou, N. and Lv, D.C. and Zhang, H.L. and McAllister, D. and Zhang, F. and Mills, Michael J. and Wang, Y.},
    month = {12},
    url = {http://linkinghub.elsevier.com/retrieve/pii/S135964541300832X},
    doi = {10.1016/j.actamat.2013.10.069},
    issn = {13596454},
    keywords = {co-precipitation, external stress, multiphase, phase-field method, variant selection}
}

@article{Repper2010,
    title = {{Interphase microstress measurements in IN718 by cold neutron diffraction}},
    year = {2010},
    journal = {Applied Physics A},
    author = {Repper, J. and Link, P. and Hofmann, M. and Krempaszky, C. and Petry, W. and Werner, E.},
    number = {3},
    month = {3},
    pages = {565--569},
    volume = {99},
    url = {http://link.springer.com/10.1007/s00339-010-5607-2},
    doi = {10.1007/s00339-010-5607-2},
    issn = {0947-8396},
    keywords = {microstrains, neutron diffraction}
}

@article{Merle2011,
    title = {{Fracture toughness of silicon nitride thin films of different thicknesses as measured by bulge tests}},
    year = {2011},
    journal = {Acta Materialia},
    author = {Merle, B. and G{\"{o}}ken, M.},
    number = {4},
    month = {2},
    pages = {1772--1779},
    volume = {59},
    url = {http://linkinghub.elsevier.com/retrieve/pii/S1359645410007986},
    doi = {10.1016/j.actamat.2010.11.043},
    issn = {13596454},
    keywords = {bulge test, fracture toughness, silicon nitride, size effect, thin films}
}

@article{Bayha2002,
    title = {{The Metals Affordability Initiative}},
    year = {2002},
    journal = {Advanced Materials and Processesnced},
    author = {Bayha, Thomas D and Evans, D and Furrer, David Ulrich and Poole, Andy},
    pages = {1--3},
    volume = {May}
}

@article{Croxall2014,
    title = {{3D FIB tomography of forged 718Plus (in preparation)}},
    year = {2016},
    journal = {tbd},
    author = {Croxall, Stephen A and Krakow, Robert and Hardy, Mark C and Midgley, Paul A},
    pages = {1--10}
}

@article{Vogel2013,
    title = {{Mapping the evolution of hierarchical microstructures in a Ni-based superalloy.}},
    year = {2013},
    journal = {Nature communications},
    author = {Vogel, Florian and Wanderka, Nelia and Balogh, Zoltan and Ibrahim, Mohammed and Stender, Patrick and Schmitz, Guido and Banhart, John},
    month = {12},
    pages = {2955},
    volume = {4},
    publisher = {Nature Publishing Group},
    url = {http://www.ncbi.nlm.nih.gov/pubmed/24356413},
    doi = {10.1038/ncomms3955},
    issn = {2041-1723},
    pmid = {24356413}
}

@article{Hytch2001,
    title = {{Imaging conditions for reliable measurement of displacement and strain in high-resolution electron microscopy.}},
    year = {2001},
    journal = {Ultramicroscopy},
    author = {H{\"{y}}tch, M J and Plamann, T},
    number = {4},
    month = {5},
    pages = {199--212},
    volume = {87},
    url = {http://www.ncbi.nlm.nih.gov/pubmed/11334167},
    issn = {0304-3991},
    pmid = {11334167},
    keywords = {high-resolution electron microscopy, image formation, strain fields}
}

@misc{Barmak,
    title = {{Orientation Mapping in the Transmission Electron Microscope ( OM-TEM )}},
    year = {2013},
    author = {Barmak, K}
}

@article{Rhodes2009,
    title = {{Hybrid polymer solar cells: From the role colloid science could play in bringing deployment closer to a study of factors affecting the stability of non-aqueous ZnO dispersions}},
    year = {2009},
    journal = {Colloids and Surfaces A: Physicochemical and Engineering Aspects},
    author = {Rhodes, Rhys and Asghar, Sharman and Krakow, Robert and Horie, Masaki and Wang, Zijing and Turner, Michael L. and Saunders, Brian R.},
    number = {1-3},
    month = {7},
    pages = {50--56},
    volume = {343},
    url = {http://linkinghub.elsevier.com/retrieve/pii/S0927775709001873},
    doi = {10.1016/j.colsurfa.2009.01.028},
    issn = {09277757},
    keywords = {hybrid polymer solar cells}
}

@misc{Barrow2012,
    title = {{US20120080124A1 CMV steel}},
    year = {2012},
    author = {Barrow, T.W. and Bhadeshia, Harshad K.D.H. and Rawson, Matin J and Hill, Paul O.},
    pages = {1--5}
}

@article{Li2014,
    title = {{Fatigue crack growth testing of the Super CMV hollow shafts under combined torsional and axial loading}},
    year = {2014},
    journal = {Engineering Failure Analysis},
    author = {Li, R. and Hyde, T.H. and Sun, W. and Williams, E.J.},
    month = {1},
    pages = {173--185},
    volume = {36},
    url = {http://linkinghub.elsevier.com/retrieve/pii/S1350630713003166},
    doi = {10.1016/j.engfailanal.2013.09.021},
    issn = {13506307},
    keywords = {fatigue crack growth}
}

@article{Eurich2014,
    title = {{Thermodynamic stability and electronic structure of -Ni6Nb(Al,Ti) from first principles}},
    year = {2014},
    journal = {Scripta Materialia},
    author = {Eurich, N.C. and Bristowe, P.D.},
    number = {January},
    month = {1},
    pages = {10--13},
    publisher = {Acta Materialia Inc.},
    url = {http://linkinghub.elsevier.com/retrieve/pii/S1359646214000165},
    doi = {10.1016/j.scriptamat.2014.01.012},
    issn = {13596462},
    keywords = {alloy phase stability, allvac 718plus, eta phase, first-principles calculations}
}

@article{Zichao2013,
    title = {{Effect of Undercooling on Microstructure Evolution in IN718 Superalloy}},
    year = {2013},
    journal = {Rare Metal Materials and Engineering},
    author = {Zichao, Peng and Faqin, Xie and Jun, Zhang and Xiangqing, Wu},
    number = {10},
    month = {10},
    pages = {1988--1992},
    volume = {42},
    publisher = {Northwest Institute for Nonferrous Metal Research (China)},
    url = {http://linkinghub.elsevier.com/retrieve/pii/S1875537214600126},
    doi = {10.1016/S1875-5372(14)60012-6},
    issn = {18755372},
    keywords = {ap-, bct model, cooled solidification of alloys, evolution during under-, have attracted great attention, in718, melts have been widely, microstructure evolution, the investigations of structure, the substantial undercooling of, undercooling}
}

@article{Kulawinski2014,
    title = {{Fatigue behavior of the nickel-base superalloy Waspaloy™ under proportional biaxial-planar loading at high temperature}},
    year = {2014},
    journal = {International Journal of Fatigue},
    author = {Kulawinski, D. and Henkel, S. and Holl{\"{a}}nder, D. and Thiele, M. and Gampe, U. and Biermann, H.},
    month = {2},
    publisher = {Elsevier Ltd},
    url = {http://linkinghub.elsevier.com/retrieve/pii/S0142112314000450},
    doi = {10.1016/j.ijfatigue.2014.02.005},
    issn = {01421123}
}

@misc{Gellner2014,
    title = {{Turbinenbauer Rolls-Royce dreht in Dahlewitz auf}},
    year = {2014},
    booktitle = {Maerkische Allgemeine Zeitung},
    author = {Gellner, Torsten},
    pages = {page 7}
}

@inproceedings{Springmann2013,
    title = {{Introduction of the new nickel-base alloy ATI 718PLUS{\textregistered} for critical parts}},
    year = {2013},
    booktitle = {7th International Conference on Low Cycle Fatigue},
    author = {Springmann, Marcel and Rothkegel, Wolfgang and Huenert, Daniela and Schlums, Hartmut},
    keywords = {ati 718plus, compressor and turbine discs, critical part, spin test, subcomponent test}
}

@article{Bachmann2011,
    title = {{Grain detection from 2d and 3d EBSD data--specification of the MTEX algorithm.}},
    year = {2011},
    journal = {Ultramicroscopy},
    author = {Bachmann, Florian and Hielscher, Ralf and Schaeben, Helmut},
    number = {12},
    month = {12},
    pages = {1720--33},
    volume = {111},
    publisher = {Elsevier},
    url = {http://www.ncbi.nlm.nih.gov/pubmed/22094374},
    doi = {10.1016/j.ultramic.2011.08.002},
    issn = {1879-2723},
    pmid = {22094374},
    keywords = {Crystallographic preferred orientation, EBSD data, Fabric analysis, Grain boundary reconstruction, Grain detection, Individual orientation measurements, Software toolbox MTEX, Texture analysis}
}

@article{Chen2014,
    title = {{Measurement of size-dependent composition variations for gamma prime precipitates in an advanced nickel-based superalloy}},
    year = {2014},
    journal = {Ultramicroscopy},
    author = {Chen, Y. and Slater, T.J.a. and Lewis, E. and Francis, E.M. and Burke, M.G. and Preuss, M. and Haigh, S.J.},
    month = {4},
    publisher = {Elsevier},
    url = {http://linkinghub.elsevier.com/retrieve/pii/S0304399114000680},
    doi = {10.1016/j.ultramic.2014.04.001},
    issn = {03043991},
    keywords = {Energy dispersive X-ray spectroscopy, Gamma prime, Nickel superalloy, Precipitates, Quantification, Scanning transmission electron microscopy}
}

@article{Wilson2009,
    title = {{Graphene oxide: structural analysis and application as a highly transparent support for electron microscopy.}},
    year = {2009},
    journal = {ACS nano},
    author = {Wilson, Neil R and Pandey, Priyanka a and Beanland, Richard and Young, Robert J and Kinloch, Ian a and Gong, Lei and Liu, Zheng and Suenaga, Kazu and Rourke, Jonathan P and York, Stephen J and Sloan, Jeremy},
    number = {9},
    month = {9},
    pages = {2547--56},
    volume = {3},
    url = {http://www.ncbi.nlm.nih.gov/pubmed/19689122},
    doi = {10.1021/nn900694t},
    issn = {1936-086X},
    pmid = {19689122},
    keywords = {Ferritins, Ferritins: chemistry, Gold, Gold: chemistry, Microscopy, Electron, Transmission, Nanoparticles, Nanoparticles: chemistry, Oxides, Oxides: chemistry, X-Ray Diffraction}
}

@article{Foss2013,
    title = {{Analysis of shot-peening and residual stress relaxation in the nickel-based superalloy RR1000}},
    year = {2013},
    journal = {Acta Materialia},
    author = {Foss, B.J. and Gray, S. and Hardy, M.C. and Stekovic, S. and McPhail, D.S. and Shollock, B.a.},
    number = {7},
    month = {4},
    pages = {2548--2559},
    volume = {61},
    url = {http://linkinghub.elsevier.com/retrieve/pii/S135964541300058X},
    doi = {10.1016/j.actamat.2013.01.031},
    issn = {13596454},
    keywords = {RR1000, dwell-fatigue, recrystallization, residual stress, shot-peening}
}

@article{Fu2008,
    title = {{On the diffusion of alloying elements in Nickel-Base superalloys}},
    year = {2008},
    author = {Fu, Chong Long and Reed, Roger C. and Janotti, Anderson and Krcmar, Maja},
    pages = {1--10}
}

@article{Dyson2013a,
    title = {{A new approach to high resolution, high contrast electron microscopy of macromolecular block copolymer assemblies}},
    year = {2013},
    journal = {Soft Matter},
    author = {Dyson, M. Adam and Sanchez, Ana M. and Patterson, Joseph P and O'Reilly, Rachel K. and Sloan, Jeremy and Wilson, Neil R.},
    number = {14},
    pages = {3741},
    volume = {9},
    url = {http://xlink.rsc.org/?DOI=c3sm27787a},
    doi = {10.1039/c3sm27787a},
    issn = {1744-683X}
}

@article{Hornqvist2014,
    title = {{Reduced Dwell-Fatigue Resistance in a Ni-Base Superalloy After Short-Term Thermal Exposure}},
    year = {2014},
    journal = {Metallurgical and Materials Transactions A},
    author = {H{\"{o}}rnqvist, Magnus and Viskari, Leif},
    number = {6},
    month = {4},
    pages = {2699--2703},
    volume = {45},
    url = {http://link.springer.com/10.1007/s11661-014-2291-4},
    doi = {10.1007/s11661-014-2291-4},
    issn = {1073-5623}
}

@article{Karunaratne2001,
    title = {{On the diffusion of aluminium and titanium in the Ni-rich Ni–Al–Ti system between 900 and 1200{${}^\circ$}C}},
    year = {2001},
    journal = {Acta Materialia},
    author = {Karunaratne, M.S.a and Carter, P and Reed, Roger C.},
    number = {5},
    month = {3},
    pages = {861--875},
    volume = {49},
    url = {http://linkinghub.elsevier.com/retrieve/pii/S1359645400003906},
    doi = {10.1016/S1359-6454(00)00390-6},
    issn = {13596454},
    keywords = {diffusion, electron microprobe analysis, kinetics, modelling, nickel, theory}
}

@article{Messe2014,
    title = {{On the precipitation of delta phase in Allvac {\textregistered} 718Plus}},
    year = {2014},
    journal = {Philosophical Magazine},
    author = {Mess{\'{e}}, O.M.D.M. and Barnard, J.S. and Pickering, E.J. and Midgley, Paul A and Rae, Catherine M.F.},
    number = {10},
    month = {4},
    pages = {1132--1152},
    volume = {94},
    url = {http://www.tandfonline.com/doi/abs/10.1080/14786435.2013.878052},
    doi = {10.1080/14786435.2013.878052},
    issn = {1478-6435}
}

@article{Lt2007,
    title = {{Recrystallization behaviour of the nickel-based alloy 80 A during hot forming}},
    year = {2007},
    journal = {Journal of Microscopy},
    author = {Mitsche, Stefan and Poelt, Peter and Sommitsch, Christof},
    number = {December 2006},
    pages = {267--274},
    volume = {227},
    keywords = {electron backscatter diffraction, nickel-based alloy, recrystallization, scanning electron microscope}
}

@article{Pandey2011,
    title = {{Physical vapor deposition of metal nanoparticles on chemically modified graphene: observations on metal-graphene interactions.}},
    year = {2011},
    journal = {Small (Weinheim an der Bergstrasse, Germany)},
    author = {Pandey, Priyanka a and Bell, Gavin R and Rourke, Jonathan P and Sanchez, Ana M and Elkin, Mark D and Hickey, Bryan J and Wilson, Neil R},
    number = {22},
    month = {11},
    pages = {3202--10},
    volume = {7},
    url = {http://www.ncbi.nlm.nih.gov/pubmed/21953833},
    doi = {10.1002/smll.201101430},
    issn = {1613-6829},
    pmid = {21953833},
    keywords = {Gold, Gold: chemistry, Graphite, Graphite: chemistry, Metal Nanoparticles, Metal Nanoparticles: chemistry, Metal Nanoparticles: ultrastructure, Metals, Metals: chemistry, Nanotechnology, Nanotechnology: methods, Oxidation-Reduction, Particle Size}
}

@article{Patterson2012,
    title = {{A simple approach to characterizing block copolymer assemblies : graphene oxide supports for high contrast multi-technique imaging}},
    year = {2012},
    journal = {Soft Matter},
    author = {Patterson, Joseph P and Sanchez, Ana M and Petzetakis, Nikos and Smart, Thomas P and Epps, Thomas H and Portman, Ian and Wilson, R and Reilly, Rachel K O},
    number = {12},
    pages = {3322--3328},
    volume = {8},
    doi = {10.1039/c2sm07040e}
}

@article{Ahmadi2014,
    title = {{Yield strength prediction in Ni-base alloy 718Plus based on thermo-kinetic precipitation simulation}},
    year = {2014},
    journal = {Materials Science and Engineering: A},
    author = {Ahmadi, M.R. and Povoden-Karadeniz, E. and Whitmore, L. and Stockinger, Martin and Falahati, a. and Kozeschnik, E.},
    month = {7},
    pages = {114--122},
    volume = {608},
    publisher = {Elsevier},
    url = {http://linkinghub.elsevier.com/retrieve/pii/S0921509314005176},
    doi = {10.1016/j.msea.2014.04.054},
    issn = {09215093},
    keywords = {Precipitate Radius, Precipitate Resistance Force, Precipitation Strengthening, Shearing Mechanism, Solid Solution Strengthening}
}

@article{Blavette1986,
    title = {{An Atom Probe Investigation of the role of Rhenium additions in improving creep resistance of Ni-base superalloys}},
    year = {1986},
    journal = {Scripta Metallurgica},
    author = {Blavette, D. and Caron, P. and Khan, T.},
    pages = {1395--1400},
    volume = {20}
}

@article{Greene2001,
    title = {{Oxidation of Inconel 718 in Air at High Temperatures}},
    year = {2001},
    journal = {Oxidation of Metals},
    author = {Greene, G A and Finfrock, C C},
    pages = {505--521},
    volume = {55},
    keywords = {718 alloy, air oxidation, high temperature, inconel 718, parabolic, passivation}
}

@article{Sommitsch2009a,
    title = {{Recrystallization and grain growth in the nickel-based superalloy Allvac 718Plus}},
    year = {2009},
    journal = {International Journal of Materials Research},
    author = {Sommitsch, Christof and Huber, Daniel and Ingelman-sundberg, Fredrik and Mitsche, Stefan and Stockinger, Martin and Buchmayr, Bruno},
    number = {8},
    pages = {1088--1098},
    volume = {100},
    keywords = {disk forging, ebsd, grain, growth, recrystallization, superalloy}
}

@article{Stotter2008,
    title = {{Characterization of õ phase in superalloy Allvac 718Plus TM}},
    year = {2008},
    journal = {International Journal of Materials Research},
    author = {Stotter, Christoph and Sommitsch, Christof and Wagner, Julian and Leitner, Harald and Letofsky-Papst, Ilse and Zickler, Gerald A and Prantl, Werner and Stockinger, Martin},
    number = {4},
    pages = {376--380},
    volume = {99},
    keywords = {718Plus, 718plus, FIB, delta phase, microstructure, superalloy}
}

@article{Hornqvist2014a,
    title = {{High-temperature crack growth in a Ni-base superalloy during sustained load}},
    year = {2014},
    journal = {Materials Science and Engineering: A},
    author = {H{\"{o}}rnqvist, Magnus and Viskari, Leif and Moore, Katie L. and Stiller, Krystyna},
    month = {7},
    pages = {131--140},
    volume = {609},
    url = {http://linkinghub.elsevier.com/retrieve/pii/S0921509314005668},
    doi = {10.1016/j.msea.2014.04.102},
    issn = {09215093}
}

@techreport{Schumann,
    title = {{Auswahl der {\"{A}}tzmedien f{\"{u}}r Ein- und Polykristalline Hochtemperaturwerkstoffe Probenpr{\"{a}}paration und Experimente}},
    author = {Schumann, U and Genovese, D Del and R{\"{o}}sler, J},
    pages = {1--5},
    institution = {TU Braunschweig},
    keywords = {Kallings, Kallings reagent, V2 Beize, Vogels Sparbeize, etch}
}

@article{Roebuck2004,
    title = {{An Innovative Device for the Mechanical Testing of Miniature Specimens of Superalloys}},
    year = {2004},
    journal = {Superalloys 2004 (Tenth International Symposium)},
    author = {Roebuck, B. and Cox, D.C. and Reed, Roger C.},
    number = {1},
    pages = {523--528},
    volume = {1},
    publisher = {Tms},
    url = {http://www.tms.org/Superalloys/10.7449/2004/Superalloys_2004_523_528.pdf},
    isbn = {0-87339-576-X},
    doi = {10.7449/2004/Superalloys{\_}2004{\_}523{\_}528},
    keywords = {ETMT, true strain}
}

@article{Viswanathan2014,
    title = {{Segregation at Stacking Faults within the {$\gamma$}’ Phase of Two Ni-Base Superalloys Following Intermediate Temperature Creep}},
    year = {2014},
    journal = {Scripta Materialia},
    author = {Viswanathan, G.B. and Shi, R. and Genc, A. and Vorontsov, V.a. and Kovarik, L. and Rae, Catherine M.F. and Mills, Michael J.},
    month = {7},
    publisher = {Acta Materialia Inc.},
    url = {http://linkinghub.elsevier.com/retrieve/pii/S1359646214002632},
    doi = {10.1016/j.scriptamat.2014.06.032},
    issn = {13596462}
}

@article{Janski2011,
    title = {{Adaptive finite element modeling of stationary and propagating cracks in piezoelectric structures}},
    year = {2011},
    journal = {Archives of Mechanics},
    author = {Ja{\'{n}}ski, Ł and Kuna, M},
    number = {5-6},
    pages = {599--619},
    volume = {63},
    keywords = {adaptive, copyright c 2011 by, crack propagation simulation, finite element method, ippt pan, piezoelectric fracture mechanics}
}

@article{Taylor2012,
    title = {{The oxidation characteristics of the nickel-based superalloy, RR1000, at temperatures of 700 – 900{${}^\circ$} C}},
    year = {2012},
    journal = {Materials at High Temperatures},
    author = {Taylor, M.P. and Evans, H.E. and Stekovic, S. and Hardy, M.C.},
    number = {2},
    month = {6},
    pages = {145--150},
    volume = {29},
    url = {http://openurl.ingenta.com/content/xref?genre=article&issn=0960-3409&volume=29&issue=2&spage=145},
    doi = {10.3184/096034012X13341417107382},
    issn = {09603409},
    keywords = {nickel-based superalloy, oxidation characteristics, rr1000}
}

@article{Cruchley2013,
    title = {{Chromia layer growth on a Ni-based superalloy: Sub-parabolic kinetics and the role of titanium}},
    year = {2013},
    journal = {Corrosion Science},
    author = {Cruchley, S. and Evans, H.E. and Taylor, M.P. and Hardy, M.C. and Stekovic, S.},
    month = {10},
    pages = {58--66},
    volume = {75},
    publisher = {Elsevier Ltd},
    url = {http://linkinghub.elsevier.com/retrieve/pii/S0010938X13002187},
    doi = {10.1016/j.corsci.2013.05.016},
    issn = {0010938X}
}

@techreport{Mouti2013,
    title = {{Tensile specimens A718Plus, SU140-13 Laboratory investigation}},
    year = {2013},
    booktitle = {Lab investigation},
    author = {Mouti, Sarah},
    pages = {8},
    keywords = {Disposition, samples, specimens, tensile}
}

@article{Pint2014,
    title = {{Critical assessment 4: challenges in developing high temperature materials}},
    year = {2014},
    journal = {Materials Science and Technology},
    author = {Pint, B. a.},
    number = {12},
    month = {10},
    pages = {1387--1391},
    volume = {30},
    url = {http://www.maneyonline.com/doi/abs/10.1179/1743284714Y.0000000580},
    doi = {10.1179/1743284714Y.0000000580},
    issn = {0267-0836},
    keywords = {critical assessment, dedicated to the memory, distefano, high temperature oxidation, materials development, of james r, oxidation resistance, reviews}
}

@article{Loretto2014,
    title = {{Stacking fault tetrahedra in metals}},
    year = {2014},
    journal = {Scripta Materialia},
    author = {Loretto, M.H. and Phillips, P.J. and Mills, Michael J.},
    month = {9},
    publisher = {Acta Materialia Inc.},
    url = {http://linkinghub.elsevier.com/retrieve/pii/S1359646214003157},
    doi = {10.1016/j.scriptamat.2014.07.020},
    issn = {13596462},
    keywords = {1, by silcox and hirsch, dislocations, gold, in 1959, in samples of quenched, sft, stacking fault tetrahedra, tetrahedra were formed by, the, they suggested that the, vacancies, were first observed}
}

@article{Li2014a,
    title = {{Thresholds of time dependent intergranular crack growth in a nickel disc alloy Alloy 720Li}},
    year = {2014},
    journal = {MATEC Web of Conferences},
    author = {Li, Hangyue and Fisk, Joe and Lim, Lik-Beng and Williams, Steve and Bowen, Paul},
    editor = {Gu{\'{e}}dou, J.Y. and Chon{\'{e}}, J.},
    month = {8},
    pages = {10001},
    volume = {14},
    url = {http://www.matec-conferences.org/10.1051/matecconf/20141410001},
    doi = {10.1051/matecconf/20141410001},
    issn = {2261-236X}
}

@article{Huber2014,
    title = {{Thermomechanical behavior of different Ni-base superalloys during cyclic loading at elevated temperatures}},
    year = {2014},
    journal = {MATEC Web of Conferences},
    author = {Huber, Daniel and Hacksteiner, Matthias and Poletti, Cecilia and Warchomicka, Fernando and Stockinger, Martin},
    editor = {Gu{\'{e}}dou, J.Y. and Chon{\'{e}}, J.},
    month = {8},
    pages = {10002},
    volume = {14},
    url = {http://www.matec-conferences.org/10.1051/matecconf/20141410002},
    doi = {10.1051/matecconf/20141410002},
    issn = {2261-236X}
}

@article{Dahan2014,
    title = {{Residual stresses in Inconel 718 engine disks}},
    year = {2014},
    journal = {MATEC Web of Conferences},
    author = {Dahan, Yoann and Nouveau, Sebastien and Georges, Eric and Flageolet, Benjamin},
    editor = {Gu{\'{e}}dou, J.Y. and Chon{\'{e}}, J.},
    month = {8},
    pages = {10003},
    volume = {14},
    url = {http://www.matec-conferences.org/10.1051/matecconf/20141410003},
    doi = {10.1051/matecconf/20141410003},
    issn = {2261-236X}
}

@article{Mottura2014,
    title = {{What is the role of rhenium in single crystal superalloys?}},
    year = {2014},
    journal = {MATEC Web of Conferences},
    author = {Mottura, Alessandro and Reed, Roger C.},
    editor = {Gu{\'{e}}dou, J.Y. and Chon{\'{e}}, J.},
    month = {8},
    pages = {01001},
    volume = {14},
    url = {http://www.matec-conferences.org/10.1051/matecconf/20141401001},
    doi = {10.1051/matecconf/20141401001},
    issn = {2261-236X}
}

@article{Shi2014,
    title = {{Compositional effect on TCP phase formation in Ru-containing Ni-based single crystal superalloys}},
    year = {2014},
    journal = {MATEC Web of Conferences},
    author = {Shi, Qianying and Huo, Jiajie and Cao, Lamei and Li, Jie and Ding, Xianfei and Zheng, Yunrong and Feng, Qiang},
    editor = {Gu{\'{e}}dou, J.Y. and Chon{\'{e}}, J.},
    month = {8},
    pages = {01002},
    volume = {14},
    url = {http://www.matec-conferences.org/10.1051/matecconf/20141401002},
    doi = {10.1051/matecconf/20141401002},
    issn = {2261-236X}
}

@article{Fedorova2014,
    title = {{Development of a new 718-type Ni-Co superalloy family for high temperature applications at 750C}},
    year = {2014},
    journal = {MATEC Web of Conferences},
    author = {Fedorova, Tatiana and R{\"{o}}sler, Joachim and Kl{\"{o}}wer, Jutta and Gehrmann, Bodo},
    editor = {Gu{\'{e}}dou, J.Y. and Chon{\'{e}}, J.},
    month = {8},
    pages = {01003},
    volume = {14},
    url = {http://www.matec-conferences.org/10.1051/matecconf/20141401003 t.fedorova@tu-braunschweig.de},
    doi = {10.1051/matecconf/20141401003},
    issn = {2261-236X},
    keywords = {Kl{\"{o}}wer}
}

@article{Devaux2014,
    title = {{Mechanical properties and development of supersolvus heat treated new nickel base superalloy AD730 TM}},
    year = {2014},
    journal = {MATEC Web of Conferences},
    author = {Devaux, Alexandre and Berglin, L. and Thebaud, L. and Delattre, R. and Crozet, C. and Nodin, O.},
    editor = {Gu{\'{e}}dou, J.Y. and Chon{\'{e}}, J.},
    month = {8},
    pages = {01004},
    volume = {14},
    url = {http://www.matec-conferences.org/10.1051/matecconf/20141401004},
    doi = {10.1051/matecconf/20141401004},
    issn = {2261-236X}
}

@article{Tiwary2014,
    title = {{Intermetallic eutectic alloys in the Ni-Al-Zr system with attractive high temperature properties}},
    year = {2014},
    journal = {MATEC Web of Conferences},
    author = {Tiwary, Chandrasekhar and Gunjal, Vilas V. and Banerjee, Dipankar and Chattopadhyay, Kamanio},
    editor = {Gu{\'{e}}dou, J.Y. and Chon{\'{e}}, J.},
    month = {10},
    pages = {01005},
    volume = {14},
    url = {http://www.matec-conferences.org/10.1051/matecconf/20141401005},
    doi = {10.1051/matecconf/20141401005},
    issn = {2261-236X}
}

@article{Rae2014,
    title = {{Dislocations in a Ni-based superalloy during low temperature creep}},
    year = {2014},
    journal = {MATEC Web of Conferences},
    author = {Rae, Catherine M.F. and Vorontsov, Vassili and Kovarik, Libor and Mills, Michael J.},
    editor = {Gu{\'{e}}dou, J.Y. and Chon{\'{e}}, J.},
    month = {10},
    pages = {001--007},
    volume = {14},
    url = {http://www.matec-conferences.org/10.1051/matecconf/20141401006},
    doi = {10.1051/matecconf/20141401006},
    issn = {2261-236X}
}

@article{McDevitt2014,
    title = {{Vacuum induction melting and vacuum arc remelting of Co-Al-W-X gamma-prime superalloys}},
    year = {2014},
    journal = {MATEC Web of Conferences},
    author = {McDevitt, Erin T.},
    editor = {Gu{\'{e}}dou, J.Y. and Chon{\'{e}}, J.},
    month = {8},
    pages = {02001},
    volume = {14},
    url = {http://www.matec-conferences.org/10.1051/matecconf/20141402001},
    isbn = {2014140200},
    doi = {10.1051/matecconf/20141402001},
    issn = {2261-236X}
}

@article{Rosier2014,
    title = {{Factors affecting the corrosion fatigue life in nickel based superalloys for disc applications}},
    year = {2014},
    journal = {MATEC Web of Conferences},
    author = {Rosier, Hollie and Perkins, Karen and Girling, Andrew and Leggett, Jonathan and Gibson, Grant},
    editor = {Gu{\'{e}}dou, J.Y. and Chon{\'{e}}, J.},
    month = {8},
    pages = {03001},
    volume = {14},
    url = {http://www.matec-conferences.org/10.1051/matecconf/20141403001},
    doi = {10.1051/matecconf/20141403001},
    issn = {2261-236X}
}

@article{Yu2014,
    title = {{Mechanisms of dwell fatigue crack growth in an advanced nickel disc alloy RR1000}},
    year = {2014},
    journal = {MATEC Web of Conferences},
    author = {Yu, S.Y. and Li, H.Y. and Hardy, M.C. and McDonald, S.A. and Bowen, P.},
    editor = {Gu{\'{e}}dou, J.Y. and Chon{\'{e}}, J.},
    month = {8},
    pages = {03002},
    volume = {14},
    url = {http://www.matec-conferences.org/10.1051/matecconf/20141403002},
    doi = {10.1051/matecconf/20141403002},
    issn = {2261-236X}
}

@article{Mukhtarov2014,
    title = {{Effect of microstructure refinement on low cycle fatigue behavior of Alloy 718}},
    year = {2014},
    journal = {MATEC Web of Conferences},
    author = {Mukhtarov, Shamil and Utyashev, Farid},
    editor = {Gu{\'{e}}dou, J.Y. and Chon{\'{e}}, J.},
    month = {8},
    pages = {04001},
    volume = {14},
    url = {http://www.matec-conferences.org/10.1051/matecconf/20141404001},
    doi = {10.1051/matecconf/20141404001},
    issn = {2261-236X}
}

@article{Larrouy2014,
    title = {{Toward a better understanding of strain incompatibilities at grain boundaries in the analysis of fatigue crack initiation at low temperature in the UdimetTM 720 Li superalloy}},
    year = {2014},
    journal = {MATEC Web of Conferences},
    author = {Larrouy, Baptiste and Villechaise, Patrick and Cormier, Jonathan and Berteaux, Olivier},
    editor = {Gu{\'{e}}dou, J.Y. and Chon{\'{e}}, J.},
    month = {8},
    pages = {04002},
    volume = {14},
    url = {http://www.matec-conferences.org/10.1051/matecconf/20141404002},
    doi = {10.1051/matecconf/20141404002},
    issn = {2261-236X}
}

@article{OHanlon2014,
    title = {{The effect of minimum dwell cycles on the environmental and fatigue response of RR1000}},
    year = {2014},
    journal = {MATEC Web of Conferences},
    author = {O'Hanlon, J.H. and Hardy, M.C. and Child, D.J. and Foss, B. and Withers, P.J. and Bache, M.R.},
    editor = {Gu{\'{e}}dou, J.Y. and Chon{\'{e}}, J.},
    month = {8},
    pages = {04003},
    volume = {14},
    url = {http://www.matec-conferences.org/10.1051/matecconf/20141404003},
    doi = {10.1051/matecconf/20141404003},
    issn = {2261-236X}
}

@article{Suzuki2014,
    title = {{Oxide-assisted crack growth in hold-time low-cycle-fatigue of single-crystal superalloys}},
    year = {2014},
    journal = {MATEC Web of Conferences},
    author = {Suzuki, Akane and Gao, Yan and Lipkin, Don and Singhal, Anjali and Krug, Matthew and Konitzer, Douglas and Almer, Jonathan and Pollock, Tresa M. and Bewlay, Bernard},
    editor = {Gu{\'{e}}dou, J.Y. and Chon{\'{e}}, J.},
    month = {8},
    pages = {04004},
    volume = {14},
    url = {http://www.matec-conferences.org/10.1051/matecconf/20141404004},
    doi = {10.1051/matecconf/20141404004},
    issn = {2261-236X}
}

@article{Vacchieri2014,
    title = {{Microstructural damage evolution in two Ni based superalloys subjected to different mechanical loading conditions through quantitative EBSD measurements using Cross-Court software}},
    year = {2014},
    journal = {MATEC Web of Conferences},
    author = {Vacchieri, E. and Costa, a. and Parodi, S. and Holdsworth, S.R.},
    editor = {Gu{\'{e}}dou, J.Y. and Chon{\'{e}}, J.},
    month = {8},
    pages = {05001},
    volume = {14},
    url = {http://www.matec-conferences.org/10.1051/matecconf/20141405001},
    doi = {10.1051/matecconf/20141405001},
    issn = {2261-236X}
}

@article{Bottger2014,
    title = {{Development and application of a new freckle criterion for technical remelting processes}},
    year = {2014},
    journal = {MATEC Web of Conferences},
    author = {B{\"{o}}ttger, B. and Schmitz, G.J. and Wahlers, F.-J. and Kl{\"{o}}wer, J. and Tewes, J. and Gehrmann, B.},
    editor = {Gu{\'{e}}dou, J.Y. and Chon{\'{e}}, J.},
    month = {8},
    pages = {05002},
    volume = {14},
    url = {http://www.matec-conferences.org/10.1051/matecconf/20141405002},
    doi = {10.1051/matecconf/20141405002},
    issn = {2261-236X}
}

@article{Aveson2014,
    title = {{Origins of misorientation defects in single crystal castings: A time resolved in situ synchrotron X-ray radiography study}},
    year = {2014},
    journal = {MATEC Web of Conferences},
    author = {Aveson, J.W. and Reinhart, G. and Nguyen-Thi, H. and Mangelinck-No{\"{e}}l, N. and D'Souza, N. and Stone, H.J.},
    editor = {Gu{\'{e}}dou, J.Y. and Chon{\'{e}}, J.},
    month = {8},
    pages = {05003},
    volume = {14},
    url = {http://www.matec-conferences.org/10.1051/matecconf/20141405003},
    doi = {10.1051/matecconf/20141405003},
    issn = {2261-236X}
}

@article{Jacques2014,
    title = {{Probing the strain distribution within a single crystal superalloy during high temperature testing}},
    year = {2014},
    journal = {MATEC Web of Conferences},
    author = {Jacques, Alain and Biskri, Mohamed and Schenk, Thomas and Cornu, Jean Philippe Chateau and Bastie, Pierre},
    editor = {Gu{\'{e}}dou, J.Y. and Chon{\'{e}}, J.},
    month = {8},
    pages = {05004},
    volume = {14},
    url = {http://www.matec-conferences.org/10.1051/matecconf/20141405004},
    doi = {10.1051/matecconf/20141405004},
    issn = {2261-236X}
}

@article{Moverare2014,
    title = {{Thermomechanical fatigue in single crystal superalloys}},
    year = {2014},
    journal = {MATEC Web of Conferences},
    author = {Moverare, Johan J. and Reed, Roger C.},
    editor = {Gu{\'{e}}dou, J.Y. and Chon{\'{e}}, J.},
    month = {8},
    pages = {06001},
    volume = {14},
    url = {http://www.matec-conferences.org/10.1051/matecconf/20141406001},
    doi = {10.1051/matecconf/20141406001},
    issn = {2261-236X}
}

@article{Garcin2014,
    title = {{Application of laser ultrasonics to monitor microstructure evolution in Inconel 718 superalloy}},
    year = {2014},
    journal = {MATEC Web of Conferences},
    author = {Garcin, Thomas and Schmitt, Jean-Hubert and Militzer, Matthias},
    editor = {Gu{\'{e}}dou, J.Y. and Chon{\'{e}}, J.},
    month = {8},
    pages = {07001},
    volume = {14},
    url = {http://www.matec-conferences.org/10.1051/matecconf/20141407001},
    doi = {10.1051/matecconf/20141407001},
    issn = {2261-236X}
}

@article{Bi2014,
    title = {{Solutions for the “difficult-to-deform” wrought superalloys}},
    year = {2014},
    journal = {MATEC Web of Conferences},
    author = {Bi, Zhongnan and Lv, Xudong and Zhang, Ji},
    editor = {Gu{\'{e}}dou, J.Y. and Chon{\'{e}}, J.},
    month = {8},
    pages = {07002},
    volume = {14},
    url = {http://www.matec-conferences.org/10.1051/matecconf/20141407002},
    doi = {10.1051/matecconf/20141407002},
    issn = {2261-236X}
}

@article{Mathur2014,
    title = {{A study on the effect of composition, and the mechanisms of recrystallisation in single crystal Ni-based superalloys}},
    year = {2014},
    journal = {MATEC Web of Conferences},
    author = {Mathur, Harshal N. and Jones, Neil (C.N.) and Rae, Catherine M.F.},
    editor = {Gu{\'{e}}dou, J.Y. and Chon{\'{e}}, J.},
    month = {8},
    pages = {07003},
    volume = {14},
    url = {http://www.matec-conferences.org/10.1051/matecconf/20141407003},
    doi = {10.1051/matecconf/20141407003},
    issn = {2261-236X}
}

@article{Watson2014,
    title = {{Characterization of abnormal grain coarsening in Alloy 718}},
    year = {2014},
    journal = {MATEC Web of Conferences},
    author = {Watson, Richard and Preuss, Michael and Fonseca, João Quinta Da and Witulski, Thomas and Terlinde, Gregor and B{\"{u}}scher, Markus},
    editor = {Gu{\'{e}}dou, J.Y. and Chon{\'{e}}, J.},
    month = {8},
    pages = {07004},
    volume = {14},
    url = {http://www.matec-conferences.org/10.1051/matecconf/20141407004},
    doi = {10.1051/matecconf/20141407004},
    issn = {2261-236X}
}

@article{Korner2014,
    title = {{Tailoring the grain structure of IN718 during selective electron beam melting}},
    year = {2014},
    journal = {MATEC Web of Conferences},
    author = {K{\"{o}}rner, Carolin and Helmer, Harald and Bauerei{\ss}, Andreas and Singer, Robert F.},
    editor = {Gu{\'{e}}dou, J.Y. and Chon{\'{e}}, J.},
    month = {8},
    pages = {08001},
    volume = {14},
    url = {http://www.matec-conferences.org/10.1051/matecconf/20141408001},
    doi = {10.1051/matecconf/20141408001},
    issn = {2261-236X}
}

@article{Chen2014a,
    title = {{Effect of thermal exposure on microstructure and nano-hardness of broached Inconel 718}},
    year = {2014},
    journal = {MATEC Web of Conferences},
    author = {Chen, Zhe and Peng, Ru Lin and Avdovic, Pajazit and Zhou, Jinming and Moverare, Johan J. and Karlsson, Fredrik and Johansson, Sten},
    editor = {Gu{\'{e}}dou, J.Y. and Chon{\'{e}}, J.},
    month = {8},
    pages = {08002},
    volume = {14},
    url = {http://www.matec-conferences.org/10.1051/matecconf/20141408002},
    doi = {10.1051/matecconf/20141408002},
    issn = {2261-236X}
}

@article{Epishin2014,
    title = {{Hot isostatic pressing of single-crystal nickel-base superalloys: Mechanism of pore closure and effect on Mechanical properties}},
    year = {2014},
    journal = {MATEC Web of Conferences},
    author = {Epishin, Alexander I. and Link, Thomas and Fedelich, Bernard and Svetlov, Igor L. and Golubovskiy, Evgeniy R.},
    editor = {Gu{\'{e}}dou, J.Y. and Chon{\'{e}}, J.},
    month = {10},
    pages = {08003},
    volume = {14},
    url = {http://www.matec-conferences.org/10.1051/matecconf/20141408003},
    doi = {10.1051/matecconf/20141408003},
    issn = {2261-236X}
}

@article{Matuszewski2014,
    title = {{The effect of Ru on precipitation of topologically close packed phases in Re – containing Ni base superalloys: Quantitative FIB-SEM investigation and 3D image modeling}},
    year = {2014},
    journal = {MATEC Web of Conferences},
    author = {Matuszewski, Kamil and Rettig, Ralf and Singer, Robert F.},
    editor = {Gu{\'{e}}dou, J.Y. and Chon{\'{e}}, J.},
    month = {8},
    pages = {09001},
    volume = {14},
    url = {http://www.matec-conferences.org/10.1051/matecconf/20141409001},
    doi = {10.1051/matecconf/20141409001},
    issn = {2261-236X}
}

@article{Chen2014b,
    title = {{On the diffusion mechanisms of fine-scale {$\gamma$} ′ in an advanced Ni-based superalloy}},
    year = {2014},
    journal = {MATEC Web of Conferences},
    author = {Chen, Y. and Francis, E.M. and Preuss, M. and Haigh, S.J.},
    editor = {Gu{\'{e}}dou, J.Y. and Chon{\'{e}}, J.},
    month = {8},
    pages = {09002},
    volume = {14},
    url = {http://www.matec-conferences.org/10.1051/matecconf/20141409002},
    doi = {10.1051/matecconf/20141409002},
    issn = {2261-236X}
}

@article{Casanova2014,
    title = {{Evolution of secondary phases in alloy ATI 718Plus {\textregistered} during processing}},
    year = {2014},
    journal = {MATEC Web of Conferences},
    author = {Casanova, Ana and Mart{\'{i}}n-Piris, Nuria and Hardy, Mark and Rae, Catherine M.F.},
    editor = {Gu{\'{e}}dou, J.Y. and Chon{\'{e}}, J.},
    month = {8},
    pages = {09003},
    volume = {14},
    url = {http://www.matec-conferences.org/10.1051/matecconf/20141409003},
    doi = {10.1051/matecconf/20141409003},
    issn = {2261-236X}
}

@article{Perrut2014,
    title = {{{$\gamma$}′ precipitation kinetics in the powder metallurgy superalloy N19 and influence of the precipitation latent heat}},
    year = {2014},
    journal = {MATEC Web of Conferences},
    author = {Perrut, Mikael and Locq, Didier},
    editor = {Gu{\'{e}}dou, J.Y. and Chon{\'{e}}, J.},
    month = {8},
    pages = {09004},
    volume = {14},
    url = {http://www.matec-conferences.org/10.1051/matecconf/20141409004},
    doi = {10.1051/matecconf/20141409004},
    issn = {2261-236X}
}

@article{Pahlavanyali2008a,
    title = {{Thermo-mechanical fatigue of a polycrystalline superalloy: The effect of phase angle on TMF life and failure}},
    year = {2008},
    journal = {International Journal of Fatigue},
    author = {Pahlavanyali, S and Drew, G and Rayment, a and Rae, Catherine M.F.},
    number = {2},
    month = {2},
    pages = {330--338},
    volume = {30},
    url = {http://linkinghub.elsevier.com/retrieve/pii/S0142112307001223},
    doi = {10.1016/j.ijfatigue.2007.01.042},
    issn = {01421123},
    keywords = {nimonic 90, phase angle, superalloy, thermo-mechanical fatigue}
}

@inproceedings{Pierret2014,
    title = {{Hold time effects on the crack growth behaviour in INCO 718 ALLOY}},
    year = {2014},
    booktitle = {8th International Symposium on Superalloy 718 and Derivatives},
    author = {Pierret, Stéphane and Pinho, Raul De Moura and Pineau, André},
    pages = {501--515},
    keywords = {high temperature fatigue, hold time effect, inconel718, intergranular fracture}
}

@inproceedings{Andersson2014,
    title = {{Solidification of alloy 718 , ATI 718Pplus {\textregistered} and Waspaloy}},
    year = {2014},
    booktitle = {8th International Symposium on Superalloy 718 and Derivatives},
    author = {Andersson, Joel and Raza, Shahzad and Eliasson, Anders and Surreddi, Kumar Babu},
    number = {1},
    pages = {145--156},
    volume = {1},
    keywords = {differential thermal analysis, solidification, superalloys}
}

@inproceedings{Gabb2014,
    title = {{Use of slow strain rate tensile testing to assess the ability of several superalloys to resist environmentally assisted intergranular cracking}},
    year = {2014},
    booktitle = {8th International Symposium on Superalloy 718 and Derivatives},
    author = {Gabb, Tim P and Telesman, Jack and Banik, Anthony and Mcdevitt, Erin},
    pages = {639--654},
    keywords = {disk, environment, fatigue, intergranular, tensile}
}

@techreport{Mechanical,
    title = {{Mechanical testing, Materials Science Department Cambridge}},
    year = {2014},
    author = {Rayment, Andrew},
    pages = {32}
}

@article{Lifshitz1961,
    title = {{The kinetics of precipitation from supersaturated solid solutions}},
    year = {1961},
    journal = {Journal Phys. Chem Solids},
    author = {Lifshitz, I M and Slyozov, VV},
    number = {1},
    pages = {35--50},
    volume = {19}
}

@article{Baldan2002,
    title = {{Progress in Ostwald ripening theories and their applications to nickel-base superalloys Part I: Ostwald ripening theories}},
    year = {2002},
    journal = {Journal of Materials Science},
    author = {Baldan, A},
    pages = {2171--2202},
    volume = {37}
}

@article{Baldan2002a,
    title = {{Progress in Ostwald ripening theories and their applications to the {$\gamma$}' -precipitates in nickel-base superalloys Part II: Nickel-base superalloys}},
    year = {2002},
    journal = {Journal of Materials Science},
    author = {Baldan, A},
    pages = {2379--2405},
    volume = {7}
}

@article{Zaluzec2014,
    title = {{Analytical formulae for calculation of x-ray detector solid angles in the scanning and scanning/transmission analytical electron microscope}},
    year = {2014},
    journal = {Microscopy and Microanalysis},
    author = {Zaluzec, Nestor J},
    number = {4},
    month = {8},
    pages = {1318--26},
    volume = {20},
    url = {http://www.ncbi.nlm.nih.gov/pubmed/24848939},
    doi = {10.1017/S1431927614000956},
    issn = {1435-8115},
    pmid = {24848939},
    keywords = {eds, edxs, microanalysis, sdd, sem, sili, solid angle, stem, tem, x-ray detectors, xeds}
}

@inproceedings{Srinivasan2012,
    title = {{Experimental determination of TTT diagram for ally 718PLUS{\textregistered}}},
    year = {2012},
    booktitle = {Superalloys 2012: 12th International Symposium on Superalloys},
    author = {Srinivasan, Dheepa and Lawless, Leah Underwood and Ott, Eric A},
    pages = {759--768},
    keywords = {718plus, allvac, cct curve, d phase, gamma prime, precipitates, ttt curve, y'}
}

@article{Kruml2002,
    title = {{From dislocation cores to strength and work-hardening: a study of binary Ni3Al}},
    year = {2002},
    journal = {Acta Materialia},
    author = {Kruml, T and Conforto, E and Piccolo, B Lo and Caillard, D and Martin, J L},
    pages = {5091--5101},
    volume = {50},
    keywords = {dislocation core, flow stress, intermetallics, transmission electron microscopy, work-hardening}
}

@article{Ringer2000a,
    title = {{Microstructural evolution and age hardening in aluminium alloys: atom probe field-ion microscopy and transmission electron microscopy studies}},
    year = {2000},
    journal = {Materials Characterization},
    author = {Ringer, S P and Hono, K}
}

@article{Khaja2014,
    title = {{Mechanical Properties Anisotropy of Isothermally Forged and Precipitation Hardened Inconel 718 Disk}},
    year = {2014},
    journal = {Metallurgical and Materials Transactions A},
    author = {Khaja, Shaik and Mehta, K. K. and Veera Babu, R. and Sri Rama Devi, R. and Singh, a. K.},
    number = {3},
    month = {12},
    pages = {1140--1153},
    volume = {46},
    url = {http://link.springer.com/10.1007/s11661-014-2706-2},
    doi = {10.1007/s11661-014-2706-2},
    issn = {1073-5623}
}

@article{Liebscher2014,
    title = {{Configuration of superdislocations in the {$\gamma$}′-Pt3Al phase of a Pt-based superalloy}},
    year = {2014},
    journal = {Intermetallics},
    author = {Liebscher, C. H. and Glatzel, U.},
    pages = {71--78},
    volume = {48},
    doi = {10.1016/j.intermet.2013.12.006},
    issn = {09669795},
    keywords = {A. Aluminides, B. Plastic deformation mechanisms, D. Defects: dislocation geometry and arrangement, E. Ab-initio calculations, F. Electron microscopy, transmission}
}

@article{He2007,
    title = {{Representation of orientation relationships in Rodrigues-Frank space for any two classes of lattice}},
    year = {2007},
    journal = {Journal of Applied Crystallography},
    author = {He, Youliang and Jonas, John J.},
    pages = {559--569},
    volume = {40},
    doi = {10.1107/S0021889807012770},
    issn = {00218898},
    keywords = {Crystal symmetry, Orientation relationships, Phase transformations, Quaternions, Robbie, Rodrigues-Frank space}
}

@article{Karnthaler1996,
    title = {{The influence of the fault energies on the anomalous mechanical behaviour of Ni3Al alloys}},
    year = {1996},
    journal = {Acta Materialia},
    author = {Karnthaler, H. P. and M{\"{u}}hlbacher, E. Th and Rentenberger, C.},
    number = {2},
    pages = {547--560},
    volume = {44},
    isbn = {1359-6454},
    doi = {10.1016/1359-6454(95)00191-3},
    issn = {13596454}
}

@article{Feller-kniepmeier1990,
    title = {{On the configuration of superlattice dislocation pairs in the ordered L12 structure}},
    year = {1990},
    journal = {Philosophical Magazine A},
    author = {Feller-Kniepmeier, M. and Scheunemann-Frerker, G.},
    number = {1},
    pages = {77--88},
    volume = {62},
    doi = {10.1080/01418619008244336},
    issn = {0141-8610}
}

@article{Hemker1993,
    title = {{Ni3Al using TEM}},
    year = {1993},
    journal = {Philosophical Magazine A},
    author = {Hemker, K. J. and Mills, Michael J.},
    number = {2},
    pages = {305--324},
    volume = {68},
    doi = {10.1080/01418619308221207},
    issn = {0141-8610}
}

@article{Liu2014a,
    title = {{Electron tomography of dislocation structures}},
    year = {2014},
    journal = {Materials Characterization},
    author = {Liu, G.S. and House, S.D. and Kacher, J. and Tanaka, M. and Higashida, K. and Robertson, I.M.},
    pages = {1--11},
    volume = {87},
    publisher = {Elsevier Inc.},
    url = {http://linkinghub.elsevier.com/retrieve/pii/S104458031300291X},
    doi = {10.1016/j.matchar.2013.09.016},
    issn = {10445803},
    keywords = {Dislocations, Electron tomography, Transmission electron microscopy (TEM)}
}

@article{Antonov2015,
    title = {{Precipitate phase stability and compositional dependence on alloying additions in g-g'-d-e Ni-base superalloys}},
    year = {2015},
    journal = {Journal of Alloys and Compounds},
    author = {Antonov, Stoichko and Detrois, Martin and Helmink, Randolph C. and Tin, Sammy},
    pages = {76--86},
    volume = {626},
    publisher = {Elsevier B.V.},
    url = {http://linkinghub.elsevier.com/retrieve/pii/S092583881402814X},
    doi = {10.1016/j.jallcom.2014.11.155},
    issn = {09258388},
    keywords = {Precipitate, Stability, Superalloy, Thermocalc}
}

@article{Staton-Bevan1975,
    title = {{The deformation behaviour of single crystal Ni3(Al, Ti)}},
    year = {1975},
    journal = {Physica Status Solidi (a)},
    author = {Staton-Bevan, a E and Rawlings, R D},
    number = {2},
    pages = {613--622},
    volume = {29},
    url = {http://dx.doi.org/10.1002/pssa.2210290232},
    isbn = {1521-396X},
    doi = {10.1002/pssa.2210290232},
    issn = {1521-396X}
}

@article{Soloveva2008,
    title = {{Effect of nonstoichiometry on the plastic behavior of Ni3Ge single crystals with the [001] orientation of the deformation axis}},
    year = {2008},
    journal = {Bulletin of the Russian Academy of Sciences: Physics},
    author = {Solov’eva, Yu. V. and Hettinger, M. V. and Starenchenko, V. a. and Starenchenko, S. V.},
    number = {10},
    pages = {1399--1402},
    volume = {72},
    doi = {10.3103/S1062873808100262},
    issn = {1062-8738}
}

@article{Soloveva2009,
    title = {{Effect of nonstoichiometry on the plastic behavior of Ni3Ge single crystals with the [ {\%} MathType!MTEF!2!1!+- {\%} feaagaart1ev2aaatCvAUfKttLearuqr1ngBPrgarmWu51MyVXgatC {\%} vAUfeBSjuyZL2yd9gzLbvyNv2CaeHbd9wDYLwzYbItLDharyavP1wz {\%} ZbItLDhis9wBH5garqqtubsr4rNCH}},
    year = {2009},
    journal = {Bulletin of the Russian Academy of Sciences: Physics},
    author = {Solov’eva, Yu. V. and Hettinger, M. V. and Starenchenko, V. a. and Starenchenko, S. V.},
    number = {7},
    pages = {952--955},
    volume = {73},
    doi = {10.3103/S1062873809070284},
    issn = {1062-8738}
}

@article{Starenchenko2013,
    title = {{Effect of deformation axis orientation on the plastic behavior of Ni3Ge single crystals upon deviation of an alloy’s compound phase from stoichiometry}},
    year = {2013},
    journal = {Bulletin of the Russian Academy of Sciences: Physics},
    author = {Starenchenko, V. a. and Solov’eva, Yu. V. and Starenchenko, S. V.},
    number = {9},
    pages = {1091--1095},
    volume = {77},
    url = {http://link.springer.com/10.3103/S1062873813090451},
    doi = {10.3103/S1062873813090451},
    issn = {1062-8738}
}

@article{Zaefferer2011,
    title = {{A critical review of orientation microscopy in SEM and TEM}},
    year = {2011},
    journal = {Crystal Research and Technology},
    author = {Zaefferer, Stefan},
    number = {6},
    pages = {607--628},
    volume = {46},
    isbn = {02321300},
    doi = {10.1002/crat.201100125},
    issn = {02321300},
    keywords = {EBSD, Kikuchi patterns, crystal orientation, electron diffraction, electron precession, spot patterns}
}

@article{Lall1979,
    title = {{The orientation and temperature dependence of the yield stress of Ni{\&}lt;sub{\&}gt;3{\&}lt;/sub{\&}gt; (Al, Nb) single crystals}},
    year = {1979},
    journal = {Metallurgical and Materials Transactions A},
    author = {Lall, C. and Chin, S. and Pope, D.},
    number = {9},
    pages = {1323--1332},
    volume = {10},
    url = {http://www.springerlink.com.ezproxy.lib.purdue.edu/content/u2m95233278871x8/abstract/\nhttp://www.springerlink.com.ezproxy.lib.purdue.edu/content/u2m95233278871x8/fulltext.pdf},
    doi = {10.1007/BF02811988},
    issn = {1073-5623}
}

@article{Fu1996,
    title = {{Effects of fiber length and fiber orientation distributions on the tensile strength of short-fiber-reinforced polymers}},
    year = {1996},
    journal = {Composites Science and Technology},
    author = {Fu, Shao Y. and Lauke, Bernd},
    number = {10},
    pages = {1179--1190},
    volume = {56},
    isbn = {0266-3538},
    doi = {10.1016/S0266-3538(96)00072-3},
    issn = {02663538},
    keywords = {Composites, Fiber length distribution, Fiber orientation distribution, Strength of sFRP}
}

@article{Eggeman2014,
    title = {{6D electron microscopy: combining real-space and reciprocal-space tomography}},
    year = {2014},
    journal = {Acta Crystallographica Section A},
    author = {Eggeman, Alexander S and Krakow, Robert and Midgley, Paul A.},
    keywords = {Precession, Superalloys, tomography}
}

@article{Tien1971,
    title = {{The effect of uniaxial stress on the periodic morphology of coherent gamma prime precipitates in nickel-base superalloy crystals}},
    year = {1971},
    journal = {Metallurgical Transactions},
    author = {Tien, J. K. and Copley, S. M.},
    number = {1},
    pages = {215--219},
    volume = {2},
    doi = {10.1007/BF02662660},
    issn = {03602133}
}

@article{Fu1999,
    title = {{The flexural modulus of misaligned short-fiber-reinforced polymers}},
    year = {1999},
    journal = {Composites Science and Technology},
    author = {Fu, Shao Yun and Hu, Xiao and Yue, Chee Yoon},
    number = {10},
    pages = {1533--1542},
    volume = {59},
    isbn = {0266-3538},
    doi = {10.1016/S0266-3538(99)00022-6},
    issn = {02663538},
    keywords = {Fiber length distribution, Fiber orientation distribution, Flexural modulus, Laminate analogy approach, Short-fiber composites}
}

@article{Fukuda1974,
    title = {{On Young's modulus of short fibre composites}},
    year = {1974},
    journal = {Fibre Science and Technology},
    author = {Fukuda, Hiroshi and Kawata, Kozo},
    number = {3},
    pages = {207--222},
    volume = {7},
    doi = {10.1016/0015-0568(74)90018-9},
    issn = {00150568}
}

@article{Jayaraman1996,
    title = {{Correction to the Fukuda-Kawata Young's modulus theory and the Fukuda-Chou strength theory for short fibre-reinforced composite materials}},
    year = {1996},
    journal = {Journal of Materials Science},
    author = {Jayaraman, K. and Kortschot, M. T.},
    number = {8},
    pages = {2059--2064},
    volume = {31},
    doi = {10.1007/BF00356627},
    issn = {0022-2461}
}

@article{Kacher2011,
    title = {{Visualization of grain boundary/dislocation interactions using tomographic reconstructions}},
    year = {2011},
    journal = {Scripta Materialia},
    author = {Kacher, J. P. and Liu, G. S. and Robertson, I. M.},
    number = {7},
    pages = {677--680},
    volume = {64},
    publisher = {Acta Materialia Inc.},
    url = {http://dx.doi.org/10.1016/j.scriptamat.2010.12.020},
    isbn = {1359-6462},
    doi = {10.1016/j.scriptamat.2010.12.020},
    issn = {13596462},
    keywords = {3-D reconstruction, Dislocation, Grain boundary, Transmission electron microscopy}
}

@article{Khorashadizadeh2011,
    title = {{Five-parameter grain boundary analysis by 3D EBSD of an ultra fine grained CuZr alloy processed by equal channel angular pressing}},
    year = {2011},
    journal = {Advanced Engineering Materials},
    author = {Khorashadizadeh, a. and Raabe, D. and Zaefferer, Stefan and Rohrer, G. S. and Rollett, Anthony D. and Winning, M.},
    number = {4},
    pages = {237--244},
    volume = {13},
    isbn = {14381656 (ISSN)},
    doi = {10.1002/adem.201000259},
    issn = {14381656}
}

@article{Liu2011a,
    title = {{Three-dimensional visualization of dislocation-precipitate interactions in a Al–4Mg–0.3Sc alloy using weak-beam dark-field electron tomography}},
    year = {2011},
    journal = {Journal of Materials Research},
    author = {Liu, G.S. and Robertson, I.M.},
    number = {04},
    pages = {514--522},
    volume = {26},
    isbn = {0884-2914},
    doi = {10.1557/jmr.2010.83},
    issn = {0884-2914}
}

@article{Liu2011b,
    title = {{Recovering Missing Information in Dislocation-Particle Interactions by Diffraction Contrast Dual-Axes Electron Tomography}},
    year = {2011},
    journal = {Microscopy and Microanalysis},
    author = {Liu, G and Robertson, I},
    number = {S2},
    pages = {978--979},
    volume = {17},
    doi = {10.1017/S1431927611005769},
    issn = {1431-9276}
}

@article{Arzaghi2009,
    title = {{Contribution of non-octahedral slip to texture evolution of fcc polycrystals in simple shear}},
    year = {2009},
    journal = {Acta Materialia},
    author = {Arzaghi, M. and Beausir, B. and T{\'{o}}th, L. S.},
    number = {8},
    pages = {2440--2453},
    volume = {57},
    doi = {10.1016/j.actamat.2009.01.041},
    issn = {13596454},
    keywords = {Equal channel angular extrusion, Ideal orientations, Non-octahedral slip, Simple shear, Textures}
}

@article{Gopinath2008,
    title = {{Tensile properties of ni-based superalloy 720Li: temperature and strain rate effects}},
    year = {2008},
    journal = {Metallurgical and Materials Transactions A},
    author = {Gopinath, K. and Gogia, A.K. and Kamat, S.V. and Balamuralikrishnan, R. and Ramamurty, U.},
    number = {10},
    pages = {2340--2350},
    volume = {39},
    doi = {10.1007/s11661-008-9585-3},
    issn = {1073-5623}
}

@article{Bennett2015,
    title = {{On the oxidation behavior of titanium within coated nickel-based superalloys}},
    year = {2015},
    journal = {Acta Materialia},
    author = {Bennett, R.J. and Krakow, Robert and Eggeman, Alexander S. and Jones, C.N. and Murakami, H. and Rae, Catherine M.F.},
    pages = {278--289},
    volume = {92},
    publisher = {Acta Materialia Inc.},
    url = {http://linkinghub.elsevier.com/retrieve/pii/S1359645415002281},
    doi = {10.1016/j.actamat.2015.03.052},
    issn = {13596454},
    keywords = {coating, ebsd, nickel-based superalloy, oxidation, tbc, thermal barrier coatings}
}

@article{Wohler1871,
    title = {{W{\"{o}}hler's experiments on the strength of metals}},
    year = {1871},
    journal = {Engineering},
    author = {W{\"{o}}hler, August},
    pages = {199--200}
}

@article{Inkson2000a,
    title = {{Dislocations and twinning activated by the abrasion of Al2O3}},
    year = {2000},
    journal = {Acta Materialia},
    author = {Inkson, B. J.},
    number = {8},
    pages = {1883--1895},
    volume = {48},
    isbn = {1359-6454},
    doi = {10.1016/S1359-6454(99)00468-1},
    issn = {13596454},
    keywords = {abrasion, al 2 o 3, dislocations, interfaces, mechanical properties, surfaces, twinning, wear}
}

@phdthesis{Bhowmik2012,
    title = {{Refractory metal Laves phase alloys based on the Cr-Ta system (PhD thesis, University of Cambridge)}},
    year = {2012},
    author = {Bhowmik, Ayan},
    number = {December},
    school = {University of Cambridge},
    keywords = {cr, laves phase, ta, tcp}
}

@inproceedings{Rae2000,
    title = {{Topologically close packed phases in an experimental rhenium-containing single crystal superalloy}},
    year = {2000},
    booktitle = {Superalloys 2000},
    author = {Rae, Catherine M.F. and Karunaratne, M. S. A. and Small, C. J. and Broomfield, R. W. and Jones, C. N. and Reed, Roger C.},
    pages = {767--776},
    url = {http://www.tms.org/superalloys/10.7449/2000/Superalloys_2000_767_776.pdf},
    keywords = {TCP, composition, kinetics, morphology}
}

@incollection{Eiselstein1965,
    title = {{Metallurgy of a columbium-hardened nickel-chromium-iron alloy}},
    year = {1965},
    booktitle = {Advances in the technology of stainless steels and related alloys},
    author = {Eiselstein, H.J.},
    pages = {62--79}
}

@article{Ye1985,
    title = {{Domain structures of tetrahedrally close-packed phases with juxtaposed pentagonal antiprisms II. Domain boundary structures of the C14 Laves phase.}},
    year = {1985},
    journal = {Philosophical Magazine A},
    author = {Ye, H. Q. and Wang, D. N. and Kuo, K. H.},
    number = {6},
    pages = {849--856},
    volume = {51},
    doi = {10.1080/01418618508237592},
    issn = {0141-8610}
}

@inproceedings{Smith2005,
    title = {{The role of Niobium in wrought precipitation-hardened nickel-base alloys}},
    year = {2005},
    booktitle = {Superalloys 718, 625, 706 and Various Derivatives (2005)},
    author = {Smith, G.D. and Patel, S.J.},
    pages = {135--154},
    url = {http://www.tms.org/Superalloys/10.7449/2005/Superalloys_2005_135_154.pdf},
    isbn = {978-0-87339-602-8},
    doi = {10.7449/2005/Superalloys{\_}2005{\_}135{\_}154},
    keywords = {Niobium, alloy 706, alloy 718, alloy 725, alloy 740, alloy X-750, microstructure, phases}
}

@inproceedings{Burke1991,
    title = {{Precipitation in alloy 718: a combined AEM and APFIM investigation}},
    year = {1991},
    booktitle = {Superalloys 718, 625, 706 and Derivatives 1991},
    author = {Burke, M G and Miller, M K},
    pages = {337--350},
    keywords = {IN 718, compositions, laves, laves phase}
}

@inproceedings{Wlodek1994,
    title = {{The effects of long time exposure on alloy 718}},
    year = {1994},
    booktitle = {Superalloys 718, 625, 706 and Derivatives, TMS TMS},
    author = {Wlodek, S. T. and Field, R D},
    pages = {659--670},
    isbn = {0-87339-235-3},
    doi = {10.7449/1994/Superalloys{\_}1994{\_}659{\_}670}
}

@article{Manikandan2014,
    title = {{Effect of weld cooling rate on Laves phase formation in Inconel 718 fusion zone}},
    year = {2014},
    journal = {Journal of Materials Processing Technology},
    author = {Manikandan, S. G K and Sivakumar, D. and Rao, K. Prasad and Kamaraj, M.},
    number = {2},
    pages = {358--364},
    volume = {214},
    publisher = {Elsevier B.V.},
    url = {http://dx.doi.org/10.1016/j.jmatprotec.2013.09.006},
    doi = {10.1016/j.jmatprotec.2013.09.006},
    issn = {09240136},
    keywords = {GTAW, Helium, Inconel 718, Instantaneous cooling rate, Laves phase}
}

@article{Manikandan2015,
    title = {{Laves phase in alloy 718 fusion zone — microscopic and calorimetric studies}},
    year = {2015},
    journal = {Materials Characterization},
    author = {Manikandan, S.G.K. and Sivakumar, D. and Prasad Rao, K. and Kamaraj, M.},
    pages = {192--206},
    volume = {100},
    publisher = {Elsevier Inc.},
    url = {http://linkinghub.elsevier.com/retrieve/pii/S104458031400401X},
    doi = {10.1016/j.matchar.2014.11.035},
    issn = {10445803},
    keywords = {Alloy 718, Differential scanning calorimetry, Gas Tungsten Arc welding, Laves phase, X-ray diffraction}
}

@article{Rao1997,
    title = {{The formation and control of Laves phase in superalloy 718 welds}},
    year = {1997},
    journal = {Journal of Mater.Sci.},
    author = {Rao, K P R a S a D},
    pages = {1977--1984},
    volume = {2},
    issn = {00222461}
}

@article{Sijbrandij1998,
    title = {{Atom probe analysis of nickel-based superalloy IN-718 with boron and phosphorus additions}},
    year = {1998},
    journal = {Materials Science and Engineering: A},
    author = {Sijbrandij, S.J. and Miller, M.K and Horton, J.a and Cao, Wei-di},
    number = {1},
    pages = {115--119},
    volume = {250},
    isbn = {0921-5093},
    doi = {10.1016/S0921-5093(98)00546-2},
    issn = {09215093},
    keywords = {atom probe, field ion microscopy, in-718, microanalysis, nickel-based superalloys}
}

@article{Seiser2011,
    title = {{TCP phase predictions in Ni-based superalloys: Structure maps revisited}},
    year = {2011},
    journal = {Acta Materialia},
    author = {Seiser, B. and Drautz, R. and Pettifor, D. G.},
    number = {2},
    pages = {749--763},
    volume = {59},
    publisher = {Acta Materialia Inc.},
    url = {http://dx.doi.org/10.1016/j.actamat.2010.10.013},
    isbn = {1359-6454},
    doi = {10.1016/j.actamat.2010.10.013},
    issn = {13596454},
    keywords = {CALPHAD, NewPHACOMP, Ni-based superalloys, Structure map, Topologically close-packed phases}
}

@article{Kuo1986,
    title = {{Tetrahedrally close-packed phases in superalloys: new phases and domain structures observed by high-resolution electron microscopy}},
    year = {1986},
    journal = {Journal of Materials Science},
    author = {Kuo, K. H. and Ye, H. Q. and Li, D. X.},
    number = {8},
    pages = {2597--2622},
    volume = {21},
    doi = {10.1007/BF00551462},
    issn = {00222461}
}

@article{Thoma1995,
    title = {{A geometric analysis of solubility ranges in Laves phases}},
    year = {1995},
    journal = {Journal of Alloys and Compounds},
    author = {Thoma, D.J. and Perepezko, J.H.},
    number = {2},
    pages = {330--341},
    volume = {224},
    doi = {10.1016/0925-8388(95)01557-4},
    issn = {09258388},
    keywords = {geometric factors, homogeneity, laves phases, solubility ranges}
}

@article{Kumar2004,
    title = {{Polytypic transformations in Laves phases}},
    year = {2004},
    journal = {Intermetallics},
    author = {Kumar, K. S. and Hazzledine, P. M.},
    number = {7-9 SPEC. ISS.},
    pages = {763--770},
    volume = {12},
    doi = {10.1016/j.intermet.2004.02.017},
    issn = {09669795},
    keywords = {A. Laves phases, B. Phase transformation, D. Defects: dislocation geometry and arrangement}
}

@article{Chisholm2005,
    title = {{Dislocations in complex materials}},
    year = {2005},
    journal = {Science (New York, N.Y.)},
    author = {Chisholm, Matthew F and Kumar, Sharvan and Hazzledine, Peter},
    number = {5710},
    pages = {701--703},
    volume = {307},
    isbn = {0036-8075},
    doi = {10.1126/science.1105962},
    issn = {0036-8075},
    pmid = {15692046}
}

@article{Thoma2002,
    title = {{The effect of alloying on the properties of (Nb, Ti)Cr2 C15 Laves phases}},
    year = {2002},
    journal = {Materials Science and Engineering},
    author = {Thoma, Dj and Nibur, Ka and Chen, Kc},
    pages = {408--415},
    volume = {836},
    url = {http://www.sciencedirect.com/science/article/pii/S0921509301016148},
    keywords = {alloy design, defects, elastic properties, laves phases, nbcr 2, stoichiometry}
}

@article{Kanazawa2002,
    title = {{Microstructures and defect structures in ZrCr2 Laves phase based intermetallic compounds}},
    year = {2002},
    journal = {Intermetallics},
    author = {Kanazawa, S and Kaneno, Y and Inoue, H and Kim, W and Takasugi, T},
    pages = {783--792},
    volume = {10},
    keywords = {a, b, d, laves phases, microstructure, phase diagram}
}

@article{Komura1962,
    title = {{Stacking faults and two new modifications of the Laves phase in Mg–Cu–Al system}},
    year = {1962},
    journal = {Acta Crystallographica},
    author = {Komura, Y.},
    number = {8},
    pages = {770--778},
    volume = {15},
    publisher = {International Union of Crystallography},
    doi = {10.1107/S0365110X62002017},
    issn = {0365-110X}
}

@article{Luzzi1998,
    title = {{Deformation twinning at low temperatures in a Hf–V–Nb cubic laves phase}},
    year = {1998},
    journal = {Acta Materialia},
    author = {Luzzi, D.E. and Rao, G. and Dobbins, T.A. and Pope, D.P.},
    number = {8},
    pages = {2913--2927},
    volume = {46},
    doi = {10.1016/S1359-6454(97)00418-7},
    issn = {13596454}
}

@article{Eggeman2013,
    title = {{Measurement of molecular motion in organic semiconductors by thermal diffuse electron scattering.}},
    year = {2013},
    journal = {Nature materials},
    author = {Eggeman, Alexander S and Illig, Steffen and Troisi, Alessandro and Sirringhaus, Henning and Midgley, Paul A.},
    number = {11},
    pages = {1045--9},
    volume = {12},
    publisher = {Nature Publishing Group},
    url = {http://www.ncbi.nlm.nih.gov/pubmed/23892786},
    isbn = {1476-1122 (Print){\textbackslash}r1476-1122 (Linking)},
    doi = {10.1038/nmat3710},
    issn = {1476-1122},
    pmid = {23892786}
}

@article{Wlodek1964,
    title = {{The structure of IN-100}},
    year = {1964},
    journal = {Transactions of ASM},
    author = {Wlodek, S. T.},
    number = {1},
    pages = {110--119},
    volume = {57},
    keywords = {Inconel 100, sigma, sigma phase, tcp phase}
}

@article{Frank1965,
    title = {{On Miller–Bravais indices and four-dimensional vectors}},
    year = {1965},
    journal = {Acta Crystallographica},
    author = {Frank, F. C.},
    number = {5},
    pages = {862--866},
    volume = {18},
    isbn = {0365-110X},
    doi = {10.1107/S0365110X65002116},
    issn = {0365110X},
    keywords = {Miller-Bravais, hkil, hkl}
}

@article{Smith2015,
    title = {{Segregation and {$\eta$} phase formation along stacking faults during creep at intermediate temperatures in a Ni-based superalloy}},
    year = {2015},
    journal = {Acta Materialia},
    author = {Smith, T.M. and Esser, B.D. and Antolin, N. and Viswanathan, G.B. and Hanlon, T. and Wessman, A. and Mourer, D. and Windl, W. and McComb, D.W. and Mills, Michael J.},
    pages = {19--31},
    volume = {100},
    publisher = {Acta Materialia Inc.},
    url = {http://linkinghub.elsevier.com/retrieve/pii/S1359645415006308},
    doi = {10.1016/j.actamat.2015.08.053},
    issn = {13596454},
    keywords = {eta phase, gamma prime, ohio state, sesf, stacking fault}
}

@article{Grazulis2012,
    title = {{Crystallography Open Database (COD): An open-access collection of crystal structures and platform for world-wide collaboration}},
    year = {2012},
    journal = {Nucleic Acids Research},
    author = {Gra{\v{z}}ulis, Saulius and Da{\v{s}}kevi{\v{c}}, Adriana and Merkys, Andrius and Chateigner, Daniel and Lutterotti, Luca and Quir{\'{o}}s, Miguel and Serebryanaya, Nadezhda R. and Moeck, Peter and Downs, Robert T. and Le Bail, Armel},
    number = {D1},
    pages = {420--427},
    volume = {40},
    doi = {10.1093/nar/gkr900},
    issn = {03051048},
    pmid = {22070882}
}

@article{Partridge1967,
    title = {{The crystallography and deformation modes of hexagonal close-packed metals}},
    year = {1967},
    journal = {Metallurgical Reviews},
    author = {Partridge, P.G.},
    number = {Review 118},
    pages = {169--194},
    keywords = {hex, hexagonal system, twinning}
}

@article{Chapman2004,
    title = {{Application of high temperature DSC technique to nickel based superalloys}},
    year = {2004},
    journal = {Journal of Materials Science},
    author = {Chapman, L. a.},
    number = {24},
    pages = {7229--7236},
    volume = {39},
    doi = {10.1023/B:JMSC.0000048736.86794.12},
    issn = {00222461}
}

@article{Krakow1991,
    title = {{Structural multiplicity observed at a {$\Sigma$} = 5/[001] 53{\textperiodcentered}1{${}^\circ$} tilt boundary in gold}},
    year = {1991},
    journal = {Philosophical Magazine A},
    author = {Krakow, William},
    number = {2},
    pages = {233--240},
    volume = {63},
    doi = {10.1080/01418619108204847},
    issn = {0141-8610}
}

@article{Radavich1992,
    title = {{High temperature degradation of alloy 718 after longtime exposures}},
    year = {1992},
    journal = {Superalloys 1992},
    author = {Radavich, J. F.},
    pages = {497--506},
    isbn = {0-87339-189-6},
    doi = {10.7449/1992/Superalloys{\_}1992{\_}497{\_}505}
}

@article{Collins1969,
    title = {{Relative long-time stability of carbide and intermetallic phases in Nickel-base superalloys}},
    year = {1969},
    journal = {Transactions of ASM},
    author = {Collins, H E},
    pages = {82--104},
    volume = {62},
    keywords = {TCP, carbides, long term stability, tcp phase}
}

@article{Paulonis1969,
    title = {{Precipitation in Nickel-base alloy 718}},
    year = {1969},
    journal = {Transactions of ASM},
    author = {Paulonis, D.F. and Oblak, J.M. and Duvall, D.S.},
    pages = {611--622},
    volume = {62},
    keywords = {718, Carbides, Inconel, Sigma, TCP, tcp phase}
}

@book{Steeds1984,
    title = {{Convergent beam electron diffraction of alloy phases}},
    year = {1984},
    author = {Steeds, John and Manfield, John},
    pages = {1--105},
    publisher = {Adam Hilger Ltd},
    keywords = {alloy, laves, phases, sigma}
}

@article{Hall1966,
    title = {{The Sigma Phase}},
    year = {1966},
    journal = {International Materials Reviews},
    author = {Hall, E. O. and Algie, S. H.},
    number = {1},
    pages = {61--88},
    volume = {11},
    isbn = {0076-6690},
    doi = {10.1179/095066066790138257},
    issn = {09506608},
    keywords = {coordination number, kasper polyhedra, sigma}
}

@article{Algie1966,
    title = {{Site ordering in some [sigma]-phase structures}},
    year = {1966},
    journal = {Acta Crystallographica},
    author = {Algie, S. H. and Hall, E. O.},
    pages = {1966},
    volume = {20},
    publisher = {International Union of Crystallography},
    doi = {10.1107/S0365110X66000276}
}

@article{VitekJMDavid1986,
    title = {{The sigma phase transformation in austenitic stainless steels}},
    year = {1986},
    journal = {Welding Research Supplement (Presented at 65th Annual AWS Convention 1984)},
    author = {Vitek, J M, David, S A},
    number = {April},
    pages = {106-s - 111-s}
}

@article{Lewis1966,
    title = {{Precipitation of (Fe, Cr) sigma phase from austenite}},
    year = {1966},
    journal = {Acta Metallurgica},
    author = {Lewis, M.H},
    number = {11},
    pages = {1421--1428},
    volume = {14},
    url = {http://www.sciencedirect.com/science/article/pii/0001616066901623},
    doi = {10.1016/0001-6160(66)90162-3},
    issn = {00016160}
}

@article{Wlodek1992a,
    title = {{The structure of N18}},
    year = {1992},
    journal = {Superalloys 1992},
    author = {Wlodek, S.T. and Kelly, M. and Alden, D.},
    pages = {467--476}
}

@article{Singhal1968,
    title = {{The formation of ferrite and sigma-phase in some austenitic stainless steels}},
    year = {1968},
    journal = {Acta Metallurgica},
    author = {Singhal, L.K and Martin, J.W},
    number = {12},
    pages = {1441--1451},
    volume = {16},
    url = {http://www.sciencedirect.com/science/article/pii/0001616068900394},
    doi = {10.1016/0001-6160(68)90039-4},
    issn = {00016160}
}

@article{Wilson1963,
    title = {{Ordering of atoms in the sigma phase FeMo}},
    year = {1963},
    journal = {Acta Crystallographica},
    author = {Wilson, C. G. and Spooner, F. J.},
    number = {3},
    pages = {230--231},
    volume = {16},
    url = {http://scripts.iucr.org/cgi-bin/paper?S0365110X63000566},
    doi = {10.1107/S0365110X63000566},
    issn = {0365-110X}
}

@article{Yakel1983,
    title = {{Atom distributions in sigma phases. I. Fe and Cr atom distributions in a binary sigma phase equilibrated at 1063, 1013 and 923 K}},
    year = {1983},
    journal = {Acta Crystallographica Section B Structural Science},
    author = {Yakel, H. L.},
    number = {1},
    pages = {20--28},
    volume = {39},
    url = {http://scripts.iucr.org/cgi-bin/paper?S0108768183001974},
    isbn = {0108-7681},
    doi = {10.1107/S0108768183001974},
    issn = {0108-7681}
}

@article{Yakel1983a,
    title = {{Atom distributions in sigma phases. II. Estimations of average site-occupation parameters in a sigma phase containing Fe, Cr, Ni, Mo and Mn}},
    year = {1983},
    journal = {Acta Crystallographica Section B: Structural Science},
    author = {Yakel, HL},
    number = {1},
    pages = {28--33},
    volume = {39},
    url = {http://scripts.iucr.org/cgi-bin/paper?a22069},
    isbn = {0108-7681},
    doi = {doi:10.1107/S0108768183001986},
    issn = {0108-7681}
}

@article{He2008,
    title = {{Maximum disorientation angles between crystals of any point groups and their corresponding rotation axes}},
    year = {2008},
    journal = {Journal of Applied Crystallography},
    author = {He, Youliang and Jonas, John J.},
    number = {4},
    pages = {803--807},
    volume = {41},
    isbn = {9780470408353},
    doi = {10.1107/S0021889808016373},
    issn = {00218898},
    keywords = {Disorientation, Misorientation, Point groups, Quaternions, Rodrigues-Frank space}
}

@article{Godet2004,
    title = {{Grain-scale characterization of transformation textures}},
    year = {2004},
    journal = {Journal of Applied Crystallography},
    author = {Godet, S. and Glez, J. C. and He, Y. and Jonas, J. J. and Jacques, P. J.},
    number = {3},
    pages = {417--425},
    volume = {37},
    url = {http://www.scopus.com/inward/record.url?eid=2-s2.0-3543089879&partnerID=tZOtx3y1},
    doi = {10.1107/S0021889804007320},
    issn = {0021-8898}
}

@article{Randle1990,
    title = {{Representation of grain misorientations (mesotexture) in Rodrigues-Frank space}},
    year = {1990},
    journal = {Proceedings of the Royal Society A: Mathematical, Physical and Engineering Sciences},
    author = {Randle, Valerie},
    pages = {61--69},
    volume = {431}
}

@article{Neumann1991,
    title = {{Representation of orientations of symmetrical objects by Rodrigues vectors}},
    year = {1991},
    journal = {Textures and Microstructures},
    author = {Neumann, P},
    pages = {53--58},
    volume = {14-18}
}

@article{Eggeman,
    title = {{Supplementary information 1: scanning precession electron tomography}},
    year = {2015},
    journal = {Nature Communications},
    author = {Eggeman, Alexander S. and Krakow, Robert and Midgley, Paul A.}
}

@misc{Cao2004patent,
    title = {{United States Patent 6,730,264 B2 (May 2004)}},
    year = {2004},
    author = {Cao, Wei-di},
    number = {12},
    pages = {30},
    volume = {2},
    keywords = {Cao}
}

@article{Sinha1972,
    title = {{Topologically close-packed structures of transition metal alloys}},
    year = {1972},
    journal = {Progress in Materials Science},
    author = {Sinha, Ashok K.},
    number = {2},
    month = {1},
    pages = {81--185},
    volume = {15},
    url = {http://linkinghub.elsevier.com/retrieve/pii/0079642572900023},
    isbn = {0079-6425},
    doi = {10.1016/0079-6425(72)90002-3},
    issn = {00796425}
}

@article{Ding2010,
    title = {{Grain boundary segregation in Ni-base (718 plus) superalloy}},
    year = {2010},
    journal = {Materials Science and Technology},
    author = {Ding, R.},
    number = {1},
    month = {1},
    pages = {36--40},
    volume = {26},
    url = {http://openurl.ingenta.com/content/xref?genre=article&issn=0267-0836&volume=26&issue=1&spage=36 http://www.maneyonline.com/doi/abs/10.1179/174328408X385836},
    isbn = {174328408X},
    doi = {10.1179/174328408X385836},
    issn = {02670836},
    keywords = {grain boundary, molybdenum, phosphorus, segregation, superalloy}
}

@article{Eggeman2015,
    title = {{Scanning precession electron tomography for three-dimensional nanoscale orientation imaging and crystallographic analysis}},
    year = {2015},
    journal = {Nature Communications},
    author = {Eggeman, Alexander S. and Krakow, Robert and Midgley, Paul A},
    pages = {7267},
    volume = {6},
    publisher = {Nature Publishing Group},
    url = {http://dx.doi.org/10.1038/ncomms8267 http://www.nature.com/doifinder/10.1038/ncomms8267},
    doi = {10.1038/ncomms8267},
    issn = {2041-1723}
}

@article{Viskari2013,
    title = {{Intergranular crack tip oxidation in a Ni-base superalloy}},
    year = {2013},
    journal = {Acta Materialia},
    author = {Viskari, L. and H{\"{o}}rnqvist, Magnus and Moore, K.L. and Cao, Y. and Stiller, K.},
    number = {10},
    month = {4},
    pages = {3630--3639},
    volume = {61},
    url = {http://linkinghub.elsevier.com/retrieve/pii/S1359645413001808},
    doi = {10.1016/j.actamat.2013.02.050},
    issn = {13596454},
    keywords = {atom probe tomography, diffusion, oxygen, secondary ion mass spectroscopy, transmission electron microscopy}
}

@article{Cao2004newdev,
    title = {{New developments in wrought 718-type superalloys}},
    year = {2004},
    journal = {Acta Metallurgica Sinica},
    author = {Cao, Wei-di and Kennedy, Richard L},
    number = {6},
    pages = {1--10},
    volume = {17},
    keywords = {718, 718 ER, 718 er, 718plus, al-ti effect, waspaloy}
}

@article{Liu2014,
    title = {{Interfacial orientation and misorientation relationships in nanolamellar Cu/Nb composites using transmission-electron-microscope-based orientation and phase mapping}},
    year = {2014},
    journal = {Acta Materialia},
    author = {Liu, X. and Nuhfer, N.T. and Rollett, Anthony D. and Sinha, S. and Lee, S.-B. and Carpenter, J.S. and LeDonne, J.E. and Darbal, a. and Barmak, K.},
    month = {11},
    pages = {333--344},
    volume = {64},
    publisher = {Acta Materialia Inc.},
    url = {http://linkinghub.elsevier.com/retrieve/pii/S1359645413008094},
    doi = {10.1016/j.actamat.2013.10.046},
    issn = {13596454},
    keywords = {accumulative roll bonding, arb, heterophase, hicd, interface character distribution, interface structure, or, orientation relation, tem, transmission electron microscopy}
}

@article{Evans2013a,
    title = {{A mechanism for stress-aided grain boundary oxidation ahead of cracks}},
    year = {2013},
    journal = {Scripta Materialia},
    author = {Evans, H.E. and Li, H.Y. and Bowen, P.},
    number = {2},
    month = {7},
    pages = {179--182},
    volume = {69},
    url = {http://linkinghub.elsevier.com/retrieve/pii/S1359646213001875},
    doi = {10.1016/j.scriptamat.2013.03.026},
    issn = {13596462},
    keywords = {fracture, oxidation, sagbo, stress-assisted diffusion, superalloy}
}

@article{Ghonem,
    title = {{Elevated temperature fatigue crack growth in alloy 718 - part I: effect of mechanical variables}},
    year = {1993},
    journal = {Fatigue of Engineering Materials and Structures},
    author = {Ghonem, H and Nicholas, T and Pineau, A.},
    number = {5},
    pages = {577--590},
    volume = {16},
    keywords = {718, crack growth, fatigue, fatigue crack growth, inconel 718}
}

@article{Ghonem1993,
    title = {{Elevated temperature fatigue crack growth in alloy 718 - part II: effect of environmental and material variables}},
    year = {1993},
    journal = {Fatigue of Engineering Materials and Structures},
    author = {Ghonem, H and Nicholas, T and Pineau, A.},
    number = {6},
    pages = {577--590},
    volume = {16},
    keywords = {718, crack growth, fatigue, fatigue crack growth, inconel 718}
}

@article{Bhowmik2012_cr2ta,
    title = {{Microstructure and mechanical properties of two-phase Cr-Cr2Ta alloys}},
    year = {2012},
    journal = {Metallurgical Transactions A},
    author = {Bhowmik, Ayan and Stone, Howard J},
    number = {September},
    pages = {3283--3292},
    volume = {43A},
    isbn = {9788792896117},
    doi = {10.1016/S1006-706X(12)60088-0},
    issn = {1662-9752},
    keywords = {crash-worthiness properties, has been showing, high elongation and high, high manganese trip steel, intercritical annealing, mechanical properties, microstructure, steel, transformation -induced-plasticity, trip, which owns high strength}
}

@article{Kennedy2008,
    title = {{Metallurgy of ATI 718Plus Alloy}},
    year = {2008},
    journal = {Advanced Materials and Processes},
    author = {Kennedy, Richard L and McDevitt, Erin},
    number = {March},
    pages = {1--2},
    keywords = {disc, disk, tensile properties}
}

@article{Tomihisa2002,
    title = {{Phase relation and microstructure in Ni 3 Al – Ni 3 Ti – Ni 3 Nb pseudo-ternary alloy system}},
    year = {2002},
    journal = {Intermetallics},
    author = {Tomihisa, K and Kaneno, Y and Takasugi, T},
    pages = {247--254},
    volume = {10},
    keywords = {a, b, d, e, microstructure, multiphase intermetallics, phase diagram, phase stability, prediction}
}

@article{Kearsey2010,
    title = {{Systematic evaluation of microstructural effects on the mechanical properties of ATI 718PLUS {\textregistered} alloy}},
    year = {2010},
    journal = {7th International Symposium on Superalloy 718 and Derivatives},
    author = {Kearsey, R.M. and Tsang, J. and Au, P. and Oppenheimer, Scott and McDevitt, Erin},
    number = {February},
    pages = {781--797},
    isbn = {9781617827709},
    keywords = {718plus, Microstructural Effects, Waspaloy, creep-fatigue, dwell fcgr, fcgr, lcf}
}

@article{Vincent1994,
    title = {{Double conical beam-rocking system for measurement of integrated electron diffraction intensities}},
    year = {1994},
    journal = {Ultramicroscopy},
    author = {Vincent, R. and Midgley, Paul A},
    number = {3},
    month = {3},
    pages = {271--282},
    volume = {53},
    url = {http://linkinghub.elsevier.com/retrieve/pii/0304399194900396 http://www.sciencedirect.com/science/article/pii/0304399194900396},
    isbn = {0304-3991},
    doi = {10.1016/0304-3991(94)90039-6},
    issn = {03043991},
    keywords = {PED, precession electron diffraction}
}

@article{Findlay2011a,
    title = {{Prospects for lithium imaging using annular bright field scanning transmission electron microscopy: a theoretical study}},
    year = {2011},
    journal = {Ultramicroscopy},
    author = {Findlay, S D and Lugg, N R and Shibata, N and Allen, L J and Ikuhara, Y},
    number = {8},
    month = {7},
    pages = {1144--54},
    volume = {111},
    publisher = {Elsevier},
    url = {http://www.ncbi.nlm.nih.gov/pubmed/21741343},
    doi = {10.1016/j.ultramic.2011.03.005},
    issn = {1879-2723},
    pmid = {21741343},
    keywords = {Annular bright field (ABF), Lithium, Scanning transmission electron microscopy (STEM), scanning transmission electron microscopy}
}

@article{Bhowmik2012_intermetal,
    title = {{Microstructural evolution and interfacial crystallography in Cr-Cr2Ta}},
    year = {2012},
    journal = {Intermetallics},
    author = {Bhowmik, Ayan and Knowles, Kevin M and Stone, Howard J},
    pages = {34--47},
    volume = {31},
    doi = {10.1016/j.intermet.2012.06.001},
    issn = {09669795}
}

@article{Whitmore2013,
    title = {{Microstructural Investigation of Thermally Aged Nickel-Based Superalloy 718Plus}},
    year = {2013},
    journal = {Materials Science and Engineering: A},
    author = {Whitmore, Lawrence and Ahmadi, Mohammad Reza and Stockinger, Martin and Povoden-Karadeniz, Erwin and Kozeschnik, Ernst and Leitner, Harald and Reza Ahmadi, Mohammad and Stockinger, Martin and Povoden-Karadeniz, Erwin and Kozeschnik, Ernst and Leitner, Harald},
    number = {tbd},
    month = {11},
    pages = {tbd},
    volume = {tbd},
    publisher = {Elsevier},
    url = {http://linkinghub.elsevier.com/retrieve/pii/S0921509313012653 http://dx.doi.org/10.1016/j.msea.2013.11.037},
    doi = {10.1016/j.msea.2013.11.037},
    issn = {09215093},
    keywords = {718Plus, Antiphase boundary, Gamma prime, Precipitation strengthening, Strength modelling, Superalloy}
}

@misc{ASMInternational2016,
    title = {{brazeable metals and alloys}},
    year = {2016},
    booktitle = {ASM Handbook (online version)},
    author = {{ASM International}},
    pages = {1}
}

@article{Whitmore2014a,
    title = {{The microstructure of heat-treated nickel-based superalloy 718Plus}},
    year = {2014},
    journal = {Materials Science and Engineering: A},
    author = {Whitmore, Lawrence and Ahmadi, Mohammad Reza and Guetaz, Laure and Leitner, Harald and Povoden-Karadeniz, Erwin and Stockinger, Martin and Kozeschnik, Ernst},
    pages = {39--45},
    volume = {610},
    publisher = {Elsevier},
    url = {http://linkinghub.elsevier.com/retrieve/pii/S0921509314006236},
    doi = {10.1016/j.msea.2014.05.022},
    issn = {09215093},
    keywords = {718Plus, Anti-phase boundary, Gamma prime, Precipitation strengthening, Strength modelling, Superalloy}
}

@article{Ott2005,
    title = {{Metals Affordability Initiative: application of Allvac 718Plus for aircraft engine static structural components}},
    year = {2005},
    journal = {Superalloy 718, 625, 706 and Derivatives 2005},
    author = {Ott, Eric A and Groh, Jon and Sizek, Howard},
    pages = {35--45},
    url = {http://www.tms.org/Superalloys/10.7449/2005/Superalloys_2005_35_45.pdf},
    isbn = {978-0-87339-602-8},
    doi = {10.7449/2005/Superalloys{\_}2005{\_}35{\_}45},
    issn = {08827958},
    keywords = {718plus, heat treatment, low cycle fatigue, ring rolling, tensile, weldability}
}

@article{Casanova2014b,
    title = {{Morphology and kinetics of grain boundary precipitation in alloy ATI 718Plus{\textregistered}}},
    year = {2014},
    journal = {8th International Symposium on Superalloy 718 and Derivatives},
    author = {Casanova, A and Hardy, M and Rae, Catherine M.F.},
    pages = {573--586},
    keywords = {718Plus, EBSD, TEM, TTT diagram, {$\delta$} phase, {$\eta$} phase}
}

@article{Miller2001,
    title = {{Mechanism for Oxygen Enhanced Crack Growth in Inconel 718}},
    year = {2001},
    journal = {Scripta Materialia},
    author = {Miller, Christopher F and Simmons, G W and Wei, R P},
    pages = {2405--2410},
    volume = {44},
    isbn = {1359-6462},
    doi = {10.1016/s1359-6462(01)00933-2},
    keywords = {crack growth mechanism, ni base alloy, niobium, oxygen enhanced crack growth, x-ray photoelectron spectroscopy, xps}
}

@article{Pahlavanyali2008,
    title = {{Thermo-mechanical fatigue testing of superalloys using miniature specimens}},
    year = {2008},
    journal = {International Journal of Fatigue},
    author = {Pahlavanyali, S and Rayment, A and Roebuck, B. and Drew, G and Rae, Catherine M.F.},
    number = {2},
    month = {2},
    pages = {397--403},
    volume = {30},
    url = {http://linkinghub.elsevier.com/retrieve/pii/S0142112307001302},
    doi = {10.1016/j.ijfatigue.2007.01.051},
    issn = {01421123},
    keywords = {etmt, miniature specimens, nimonic 90, tmf testing}
}

@techreport{ATIAllvac2008,
    title = {{718 Plus{\textregistered} data sourcebook}},
    year = {2008},
    author = {{ATI Allvac} and Company, Allegheny Tech},
    pages = {1--71},
    institution = {ATI Allvac},
    address = {Monroe, NC 28111}
}

@misc{Giamei2012,
    title = {{The development of single crystal superalloy turbine blades (conference talk)}},
    year = {2012},
    booktitle = {Superalloys 2012: 12th International Symposium on Superalloys},
    author = {Giamei, Anthony},
    pages = {1--45},
    publisher = {Pratt{\&}Whitney}
}

@article{Krakow2014,
    title = {{High resolution orientation mapping of secondary phases in ATI 718Plus{\textregistered} alloy}},
    year = {2014},
    journal = {2nd European Symposium on Superalloys and their Applications},
    author = {Krakow, Robert and Hardy, Mark C. and Rae, Catherine M.F. and Midgley, Paul A},
    pages = {5},
    volume = {14},
    url = {http://www.matec-conferences.org/10.1051/matecconf/20141411002},
    doi = {10.1051/matecconf/20141411002},
    issn = {2261-236X}
}

@misc{Holist2013,
    title = {{Course material: holistic gas turbine for materials}},
    year = {2013},
    author = {Wickerson, Jim},
    pages = {1--109},
    address = {Derby, United Kingdom}
}

@article{Burdet2015,
    title = {{Enhanced quantification for 3D SEM–EDS: Using the full set of available X-ray lines}},
    year = {2015},
    journal = {Ultramicroscopy},
    author = {Burdet, Pierre and Croxall, S.A. and Midgley, Paul A},
    month = {10},
    pages = {158--167},
    volume = {148},
    publisher = {Elsevier},
    url = {http://linkinghub.elsevier.com/retrieve/pii/S0304399114002022},
    doi = {10.1016/j.ultramic.2014.10.010},
    issn = {03043991},
    keywords = {energy dispersive x-ray spectrometry}
}

@inproceedings{Croxall,
    title = {{The 3D microstructure of RR1000 nickel-base superalloy : a FIB-SEM dual-beam approach}},
    year = {2012},
    booktitle = {European Microscopy Confrence},
    author = {Croxall, S A and Hardy, M C and Stone, H J and Midgley, Paul A},
    pages = {1--2},
    keywords = {FIB-SEM, gamma prime, serial sectioning, superalloy, tomography}
}

@inproceedings{Blackburn,
    title = {{Some aspects of phase transformations in titanium alloys}},
    year = {1970},
    booktitle = {The science, technology and application of titanium (1968)},
    author = {Blackburn, M J},
    editor = {Jaffee, R I and Promisel, N E},
    pages = {633--643},
    publisher = {Pergamon Press},
    address = {Oxford},
    keywords = {orientation relationship, titanium}
}

@article{Reed2009,
    title = {{Alloys-By-Design: application to nickel-based single crystal superalloys}},
    year = {2009},
    journal = {Acta Materialia},
    author = {Reed, Roger C. and Tao, T. and Warnken, N.},
    number = {19},
    pages = {5898--5913},
    volume = {57},
    publisher = {Acta Materialia Inc.},
    url = {http://dx.doi.org/10.1016/j.actamat.2009.08.018},
    isbn = {1359-6454},
    doi = {10.1016/j.actamat.2009.08.018},
    issn = {13596454},
    keywords = {Alloy compositions, Creep, Design of, Microstructural stability, Nickel-based single crystal superalloys}
}

@phdthesis{Conduit2013,
    title = {{Probabilistic alloy design (PhD thesis, University of Cambrige)}},
    year = {2013},
    author = {Conduit, Bryce D},
    url = {uk.bl.ethos,648162},
    school = {University of Cambridge},
    keywords = {Bryce}
}

@article{Sims1984,
    title = {{A history of superalloy metallurgy for superalloy metallurgists}},
    year = {1984},
    journal = {Superalloys 1984},
    author = {Sims, Chester T},
    pages = {399--419},
    doi = {10.7449/1984/Superalloys{\_}1984{\_}399{\_}419}
}

@article{Zhao2002,
    title = {{CALPHAD-Is It Ready for Superalloy Design?}},
    year = {2002},
    journal = {Advanced Engineering Materials},
    author = {Zhao, Ji-Cheng and Henry, Michael F},
    number = {7},
    pages = {501},
    volume = {4}
}

@article{Connolley2003,
    title = {{Short crack initiation and growth at 600{${}^\circ$}C in notched specimens of Inconel718}},
    year = {2003},
    journal = {Materials Science and Engineering: A},
    author = {Connolley, T and Reed, P A S and Starink, M J},
    number = {1–2},
    pages = {139--154},
    volume = {340},
    url = {http://www.sciencedirect.com/science/article/pii/S0921509302001697},
    isbn = {0921-5093},
    doi = {http://dx.doi.org/10.1016/S0921-5093(02)00169-7},
    issn = {09215093},
    keywords = {Carbide, Crack initiation, IN718, Ni superalloys, Oxidation}
}

@techreport{Loehnert2010presentation,
    title = {{Allvac{\textregistered}718Plus™ materials R{\&}D programme (presentation)}},
    year = {2010},
    author = {Loehnert, K},
    number = {February},
    pages = {1--20},
    institution = {Rolls-Royce Deutschland Ltd},
    address = {Dahlewitz, Germany},
    keywords = {turbine disc, turbine rotors}
}

@article{Hyzak1982,
    title = {{The Effect of defects on the fatigue crack initiation process in two P/M superalloys: part 1. fatigue origins}},
    year = {1982},
    journal = {Metallurgical Transactions A},
    author = {Hyzak, J M and Bernstein, I M},
    number = {January},
    pages = {33--43},
    volume = {13},
    isbn = {0111003350}
}

@misc{Pena,
    title = {{hyperspy: HyperSpy 1.0.1}},
    year = {2015},
    author = {Pe{\~{n}}a, Francisco de la and Ostasevicius, Tomas and Fauske, Vidar Toonas and Burdet, Pierre and Jokubauskas, Petras and Sarahan, Mike and Johnstone, Duncan N and Nord, Magnus and Taillon, Josh and Caron, Jan and MacArthur, Katherine E and Eljarrat, Alberto and Mazzucco, Stefano and Furnival, Tom and Prestat, Eric and Walls, Michael and Donval, Gaël and Martineau, Ben and Zagonel, Luiz Fernando and Garmannslund, Andreas and Aarholt, Thomas and Gohlke, Christoph and Iyengar, Ilya},
    url = {http://dx.doi.org/10.5281/zenodo.46897},
    doi = {10.5281/zenodo.46897},
    keywords = {hyperspy}
}

@article{Rossouw2016a,
    title = {{Blind source separation aided characterization of the g' strengthening phase in an advanced nickel-based superalloy by spectroscopic 4D electron microscopy}},
    year = {2016},
    journal = {Acta Materialia},
    author = {Rossouw, David and Krakow, Robert and Saghi, Zineb and Yeoh, Catriona S.M. and Burdet, Pierre and Leary, Rowan K and de la Pena, Francisco and Ducati, Caterina and Rae, Catherine M.F. and Midgley, Paul A.},
    pages = {229--238},
    volume = {107},
    url = {http://www.sciencedirect.com/science/article/pii/S1359645416300416},
    isbn = {0-7637-0192-0},
    doi = {doi:10.1016/j.actamat.2016.01.042},
    issn = {14337851},
    pmid = {14874656},
    keywords = {blavette method, gamma prime, volume fraction}
}

@article{Pike2012,
    title = {{Long term thermal exposure of Haynes 282 alloy}},
    year = {2010},
    journal = {7th International Symposium on Superalloy 718 and Derivatives},
    author = {Pike, L. M.},
    pages = {645--660},
    url = {http://onlinelibrary.wiley.com/doi/10.1002/9781118495223.ch50/summary},
    isbn = {9781617827709},
    keywords = {263, 263 alloy, 282, 282 alloy, Rene 41, Thermal Stability, Waspaloy, r-41 alloy, waspaloy alloy}
}

@article{Morinaga1984,
    title = {{New phacomp and its applications to alloy design}},
    year = {1984},
    journal = {Superalloys 1984 (Fifth International Symposium)},
    author = {Morinaga, M. and Yukawa, N. and Adachi, H. and Ezaki, H.},
    pages = {523--532},
    url = {http://www.tms.org/Superalloys/10.7449/1984/Superalloys_1984_523_532.pdf},
    isbn = {0-87339-478-9},
    doi = {10.7449/1984/Superalloys{\_}1984{\_}523{\_}532},
    keywords = {definition, md, md level, tcp formation}
}

@misc{Hershey2012,
    title = {{US 8126628 B2 - Aircraft gas turbine engine blade tip clearance control}},
    year = {2012},
    author = {Hershey, John Erik and Osborn, Brock Estel and Gardner, Donald Lee and Ruiz, Rafael Jose and Herron, William Lee},
    pages = {8},
    url = {https://www.google.com/patents/US8126628}
}

@article{Devaux2010,
    title = {{Properties of new C{\&}W superalloys for high temperature disk applications}},
    year = {2010},
    journal = {7th International Symposium on Superalloy 718 and Derivatives},
    author = {Devaux, Alexandre and Georges, Eric and Heritier, Philippe},
    pages = {223--235},
    volume = {1},
    keywords = {cast and wrought superalloys, creep properties, disk, fatigue, gamma prime, properties, tensile properties}
}

@book{Krusc,
    title = {{Die Gasturbine (book)}},
    year = {1960},
    author = {Kruschik, J},
    pages = {869},
    publisher = {Springer-Verlag Wien},
    url = {https://books.google.co.uk/books?id=MB6zBgAAQBAJ&lpg=PA459&ots=YSRCsu00bi&dq=zusammensetzung tinidur&hl=de&pg=PP1#v=onepage&q&f=false},
    isbn = {978-3-7091-8065-5},
    doi = {10.1007/978-3-7091-8064-8}
}

@article{Gielen2016,
    title = {{Climate and energy challenges for materials science}},
    year = {2016},
    journal = {Nature Materials},
    author = {Gielen, Dolf and Boshell, Francisco and Saygin, Deger},
    number = {2},
    pages = {117--120},
    volume = {15},
    publisher = {Nature Publishing Group},
    url = {http://www.nature.com/doifinder/10.1038/nmat4545},
    isbn = {1476-1122 (Print)
1476-1122 (Linking)},
    doi = {10.1038/nmat4545},
    issn = {1476-1122},
    pmid = {26796720}
}

@article{Pospiech1986,
    title = {{The misorientation distribution function}},
    year = {1986},
    journal = {Textures and Microstructures},
    author = {Pospiech, J. and Sztwiertnia, K. and Haessner, F.},
    pages = {201--215},
    volume = {6},
    isbn = {0730-3300},
    doi = {10.1155/TSM.6.201},
    issn = {0730-3300}
}

@article{Pospiech1972,
    title = {{Die Parameter der Drehung und die Orientierungs- verteilungsfunktion (OVF)}},
    year = {1972},
    journal = {Kristal und Technik},
    author = {Pospiech, Jan},
    number = {9},
    pages = {1057--1072},
    volume = {7}
}

@article{Ibe1972,
    title = {{Description of orientation distributions of cubic crystals by means of 3-D rotation coordinates}},
    year = {1972},
    journal = {Texture},
    author = {Ibe, Gerhard and Luecke, Kurt},
    pages = {87--98},
    volume = {1}
}

@article{Darolia1988,
    title = {{Formation of topologically closed packed phases in nickel base single crystal superalloys}},
    year = {1988},
    journal = {Superalloys 1988},
    author = {Darolia, R and Lahrman, D F and Field, R D},
    pages = {255--264},
    isbn = {0-87339-076-8},
    doi = {10.7449/1988/Superalloys{\_}1988{\_}255{\_}264},
    keywords = {P, TCP, alloy 800, mu, phacomp, rhenium, sigma}
}

@article{Nataf2013,
    title = {{Ferroelastic aspects of relaxor ferroelectric behaviour in Pb(In1/2Nb1/2)O3-Pb(Mg1/3Nb2/3)O3-PbTiO3 perovskite}},
    year = {2013},
    journal = {Journal of Applied Physics},
    author = {Nataf, Guillaume F. and Li, Qian and Liu, Yun and Withers, Ray L. and Driver, Sarah L. and Carpenter, Michael A.},
    number = {12},
    volume = {113},
    doi = {10.1063/1.4794027},
    issn = {00218979}
}

@article{Bachmann2010a,
    title = {{Inferential statistics of electron backscatter diffraction data from within individual crystalline grains}},
    year = {2010},
    journal = {Journal of Applied Crystallography},
    author = {Bachmann, Florian and Hielscher, Ralf and Jupp, Peter E. and Pantleon, Wolfgang and Schaeben, Helmut and Wegert, Elias},
    number = {6},
    pages = {1338--1355},
    volume = {43},
    isbn = {0021889810030},
    doi = {10.1107/S002188981003027X},
    issn = {00218898},
    keywords = {MTEX, crystallographic symmetry, electron backscatter diffraction, highly concentrated Bingham quaternion distributio, individual orientation measurements, orientation distribution, texture analysis}
}

@article{LIN2016,
    title = {{Effects of initial {$\delta$} phase (Ni3Nb) on hot tensile deformation behaviors and material constants of Ni-based superalloy}},
    year = {2016},
    journal = {Transactions of Nonferrous Metals Society of China},
    author = {LIN, Yong-cheng and HE, Min and CHEN, Ming-song and WEN, Dong-xu and CHEN, Jian},
    number = {1},
    pages = {107--117},
    volume = {26},
    publisher = {The Nonferrous Metals Society of China},
    url = {http://linkinghub.elsevier.com/retrieve/pii/S1003632615640432},
    doi = {10.1016/S1003-6326(15)64043-2},
    issn = {10036326},
    keywords = {Ni-based superalloy, constitutive model, hot deformation, initial {\^{I}}´ phase, initial {$\delta$} phase, material constants, ni-based superalloy}
}

@article{Wang2015,
    title = {{The effect of phosphorus on the microstructure and mechanical properties of ATI 718Plus alloy}},
    year = {2015},
    journal = {Materials Science and Engineering A},
    author = {Wang, Minqing and Du, Jinhui and Deng, Qun and Tian, Zhiling and Zhu, Jing},
    number = {5},
    pages = {635--641},
    volume = {626},
    publisher = {Elsevier},
    url = {http://dx.doi.org/10.1016/j.msea.2014.12.094},
    isbn = {9781634396424},
    doi = {10.1016/j.msea.2014.12.094},
    issn = {09215093},
    keywords = {?? phase, Alloy 718Plus, Atom Probe Tomography, Segregation, Stress rupture life, Superalloy, effect of phosphorous, {$\delta$} phase}
}

@article{Frank1988,
    title = {{Orientation mapping}},
    year = {1988},
    journal = {Metallurgical Transactions A},
    author = {Frank, F. C.},
    number = {3},
    pages = {403--408},
    volume = {19},
    isbn = {9780444537706},
    doi = {10.1007/BF02649253},
    issn = {0360-2133}
}

@article{Hall1951,
    title = {{The deformation and ageing of mild steel: III discussion of results}},
    year = {1951},
    journal = {Proceedings of the Physical Society. Section B},
    author = {Hall, E. O.},
    number = {9},
    pages = {747},
    volume = {64},
    url = {http://stacks.iop.org/0370-1301/64/i=9/a=303\nhttp://iopscience.iop.org/article/10.1088/0370-1301/64/9/303/meta;jsessionid=DD3FBA74D30D4651F1E21EF51B099EE6.c2.iopscience.cld.iop.org/pdf},
    isbn = {0370-1301},
    doi = {10.1088/0370-1301/64/9/303},
    issn = {0370-1301}
}

@article{Schindelin2012,
    title = {{Fiji: an open-source platform for biological-image analysis}},
    year = {2012},
    journal = {Nature methods},
    author = {Schindelin, Johannes and Arganda-Carreras, Ignacio and Frise, Erwin and Kaynig, Verena and Longair, Mark and Pietzsch, Tobias and Preibisch, Stephan and Rueden, Curtis and Saalfeld, Stephan and Schmid, Benjamin and Tinevez, Jean-Yves and White, Daniel James and Hartenstein, Volker and Eliceiri, Kevin and Tomancak, Pavel and Cardona, Albert},
    number = {7},
    pages = {676--82},
    volume = {9},
    isbn = {1548-7105 (Electronic) 1548-7091 (Linking)},
    doi = {10.1038/nmeth.2019},
    issn = {1548-7105},
    pmid = {22743772}
}

@article{Brown2009,
    title = {{Structure and motion of junctions between coherent and incoherent twin boundaries in copper}},
    year = {2009},
    journal = {Acta Materialia},
    author = {Brown, J. A. and Ghoniem, N. M.},
    number = {15},
    pages = {4454--4462},
    volume = {57},
    publisher = {Acta Materialia Inc.},
    url = {http://dx.doi.org/10.1016/j.actamat.2009.06.009},
    isbn = {1359-6454},
    doi = {10.1016/j.actamat.2009.06.009},
    issn = {13596454},
    keywords = {Copper, Crystal structure, Interface migration, MD simulations, Twinning}
}

@article{Chandran2011,
    title = {{First-principle calculation of stacking fault energies in Ni and Ni-Co alloy}},
    year = {2011},
    journal = {Journal of Applied Physics},
    author = {Chandran, Mahesh and Sondhi, S. K.},
    number = {10},
    volume = {109},
    isbn = {00218979},
    doi = {10.1063/1.3585786},
    issn = {00218979}
}

@article{Karadge2011,
    title = {{Thermal relaxation of residual stresses in nickel-based superalloy inertia friction welds}},
    year = {2011},
    journal = {Metallurgical and Materials Transactions A: Physical Metallurgy and Materials Science},
    author = {Karadge, M. and Grant, B. and Withers, P. J. and Baxter, G. and Preuss, M.},
    number = {8},
    pages = {2301--2311},
    volume = {42},
    isbn = {10735623 (ISSN)},
    doi = {10.1007/s11661-011-0613-3},
    issn = {10735623}
}

@article{Dandre2000,
    title = {{Microstructural evolution of nickel base superalloy forgings during ingot to billet conversion: process modeling and validation}},
    year = {2000},
    journal = {Superalloys 2000},
    author = {Dandre, Ca and Walsh, Ca and Evans, Rw},
    pages = {85--94}
}

@article{Preli2014,
    title = {{Lessons learned from the development , application and advancement of alloy 718}},
    year = {2014},
    author = {Preli, Francis R and Furrer, David and Street, Main and Hartford, East},
    pages = {3--14},
    isbn = {9781634396424},
    keywords = {aerospace, alloy 718, development, environment, superalloys, turbine engines}
}

@misc{InstrumentsOxford2016a,
    title = {{Homepage EBSD.com}},
    year = {2016},
    booktitle = {Website},
    author = {Instruments Oxford, T},
    pages = {1},
    keywords = {ebsd, oxford instruments}
}

@misc{Courtesy:SFTC2011,
    title = {{DEFORM-2D}},
    year = {2011},
    booktitle = {Simulation Software},
    author = {{Courtesy: SFTC}},
    pages = {1--1},
    url = {http://wildeanalysis.co.uk/fea/software/deform/deform-2d-suite/deform-2d}
}

@incollection{GlazeFormation,
    title = {{glaze formation}},
    booktitle = {Aeroengine transmission materials},
    pages = {85},
    keywords = {glaze, oxide scale}
}

@misc{2016CrystalMaker,
    title = {{CrystalMaker}},
    year = {2016},
    url = {www.crystalmaker.com/crystalmaker}
}

@misc{2016SingleCrystalWww.crystalmaker.com/singlecrystal,
    title = {{SingleCrystal, URL: www.crystalmaker.com/singlecrystal}},
    year = {2016},
    url = {www.crystalmaker.com/singlecrystal}
}

@article{delaPena2011MappingAnalysis.,
    title = {{Mapping titanium and tin oxide phases using EELS: an application of independent component analysis.}},
    year = {2011},
    journal = {Ultramicroscopy},
    author = {de la Pe{\~{n}}a, F and Berger, M-H and Hochepied, J-F and Dynys, F and Stephan, O and Walls, M},
    number = {2},
    month = {1},
    pages = {169--76},
    volume = {111},
    doi = {10.1016/j.ultramic.2010.10.001},
    issn = {1879-2723},
    pmid = {21185462}
}@misc{Nanomegas,
    title = {{ASTAR - Application notes nanoscale TEM orientation imaging analysis}},
    year = {2016},
    author = {{Nanomegas}},
    pages = {1--32},
    publisher = {www.nanomegas.com},
    url = {www.nanomegas.com},
    address = {Brussels},
    keywords = {orientation imaging microscopy}
}

@techreport{Altan,
    title = {{Effects of hot forging variables upon microstructure and properties of metals and alloys}},
    year = {1979},
    author = {Altan, T and Clauer, A H and Lahoti, G D and Rosenfield, A R and Subramanian, T L},
    pages = {1--60},
    institution = {Air Force Office of Scientific Research},
    address = {Columbus, Ohio, 43201}
}

@article{Monajati2005,
    title = {{Deformation characteristics of isothermally forged Udimet 720 nickel-base superalloy}},
    year = {2005},
    journal = {Metallurgical and Materials Transactions A},
    author = {Monajati, H and Jahazi, M and Yue, S and Taheri, A K},
    number = {April},
    pages = {895--905},
    volume = {36}
}

@book{Morawiec2004a,
    title = {{Orientations and rotations - Computations in crystallographic textures (book)}},
    year = {2004},
    author = {Morawiec, Adam},
    pages = {1--188},
    publisher = {Springer-Verlag Berlin Heidelberg},
    isbn = {978-3-662-09156-2},
    doi = {10.1007/978-3-662-09156-2},
    keywords = {Rodrigues-Frank space, orientations, texture}
}

@article{Djaic1973,
    title = {{Recrystallization of high carbon steel between intervals of high temperature deformation}},
    year = {1973},
    journal = {Metallurgical Transactions},
    author = {Djaic, R.A.P. and Jonas, J.J.},
    number = {2},
    pages = {621--624},
    volume = {4},
    url = {http://www.springerlink.com/index/10.1007/BF02648720},
    doi = {10.1007/BF02648720},
    issn = {0360-2133}
}

@article{Crudden2013,
    title = {{Analysis of the chemistry of Ni-base turbine disk superalloys using an alloys-by-design modeling approach}},
    year = {2013},
    journal = {Metallurgical and Materials Transactions A: Physical Metallurgy and Materials Science},
    author = {Crudden, David J. and Raeisinia, Babak and Warnken, Nils and Reed, Roger C.},
    number = {5},
    pages = {2418--2430},
    volume = {44},
    isbn = {1166101215},
    doi = {10.1007/s11661-012-1569-7},
    issn = {10735623}
}

@article{Burckhardt1967,
    title = {{Zur Geschichte der Entdeckung der 230 Raumgruppen}},
    year = {1967},
    journal = {Archive for History of Exact Sciences},
    author = {Burckhardt, J. J.},
    number = {3},
    pages = {235--246},
    volume = {4},
    doi = {10.1007/BF00412962},
    issn = {00039519},
    keywords = {230, Raumgruppen, space groups}
}

@article{He2006,
    title = {{Observations of the Gibeon meteorite and the inverse Greninger-Troiano orientation relationship}},
    year = {2006},
    journal = {Journal of Applied Crystallography},
    author = {He, Youliang and Godet, Stephane and Jonas, John J.},
    number = {1},
    pages = {72--81},
    volume = {39},
    isbn = {0021889805},
    doi = {10.1107/S0021889805038276},
    issn = {00218898}
}

@misc{Kramer1977,
    title = {{United States Patent 4,052,654}},
    year = {1977},
    author = {Kramer, Manuel and Dapprich, Douglas J},
    pages = {1--11},
    isbn = {7777777777},
    keywords = {Gyro stabilized inertial reference system with gim}
}

@book{Hamilton,
    title = {{Lectures on quaternions}},
    year = {1853},
    author = {Hamilton, William Rowan},
    pages = {1--736}
}

@article{Brandon1966,
    title = {{The structure of high-angle grain boundaries}},
    year = {1966},
    journal = {Acta Metallurgica},
    author = {Brandon, D. G.},
    number = {11},
    pages = {1479--1484},
    volume = {14},
    url = {http://www.sciencedirect.com/science/article/pii/0001616066901684},
    isbn = {0001-6160},
    doi = {10.1016/0001-6160(66)90168-4},
    issn = {00016160}
}

@article{Heinz1991,
    title = {{Representation of orientation and disorientation data for cubic, hexagonal, tetragonal and orthorhombic crystals}},
    year = {1991},
    journal = {Acta Crystallographica Section A},
    author = {Heinz, A. and Neumann, P.},
    number = {6},
    pages = {780--789},
    volume = {47},
    isbn = {0108-7673},
    doi = {10.1107/S0108767391006864},
    issn = {16005724}
}

@article{Morawiec1997,
    title = {{Distributions of misorientation angles and misorientation axes for crystallites with different symmetries}},
    year = {1997},
    journal = {Acta Crystallographica Section A Foundations of Crystallography},
    author = {Morawiec, Adam},
    number = {3},
    pages = {273--285},
    volume = {53},
    publisher = {International Union of Crystallography},
    doi = {10.1107/S0108767396015115},
    issn = {0108-7673}
}

@article{Morawiec1995,
    title = {{Misorientation-angle distribution of randomly oriented symmetric objects}},
    year = {1995},
    journal = {Journal of Applied Crystallography},
    author = {Morawiec, Adam},
    number = {3},
    pages = {289--293},
    volume = {28},
    url = {http://dx.doi.org/10.1107/S0021889894011088},
    isbn = {0021-8898},
    doi = {10.1107/S0021889894011088},
    issn = {00218898}
}

@article{Bonnet1980,
    title = {{Disorientation between any two lattices}},
    year = {1980},
    journal = {Acta Crystallographica Section A},
    author = {Bonnet, R},
    number = {1},
    pages = {116--122},
    volume = {36},
    url = {http://journals.iucr.org/a/issues/1980/01/00/a18295/a18295.pdf%5Cnpapers3://publication/uuid/89300E3D-555D-4378-9AEB-7E37E8C59B8A}
}

@inproceedings{Wang2001,
    title = {{Alpha chromium formation in alloy 718 and its effect on creep crack propagation}},
    year = {2001},
    booktitle = {Superalloy 718, 625, 706 and Derivatives 2001},
    author = {Xie, Xishan and Dong, Jian Xin and Wang, Gailian and Wu, Cuiwei},
    pages = {399--410},
    isbn = {0-87339-510-7}
}

@article{Bhadeshia2011,
    title = {{Prediction and exploitation of transformation texture}},
    year = {2011},
    journal = {Solid State Phenomena},
    author = {Bhadeshia, Harshad K.D.H.},
    pages = {13--24},
    volume = {172-174},
    isbn = {9783037851432},
    doi = {10.4028/www.scientific.net/SSP.172-174.13},
    issn = {1662-9779},
    keywords = {abstract, allotriomorphic ferrite, and this knowledge can, bainite, be exploited to determine, crystallography, estimate accurately, great deal known about, it is possible to, martensite, orientations, solid, state phase, steel, the atomic mechanisms of, the crystallographic texture, the distribution of crystal, there is now a, transformation, transformation texture, transformations}
}

@article{Bi2010,
    title = {{Mechanism of {$\alpha$}-Cr precipitation and crystallographic relationships between {$\alpha$}-Cr and {$\delta$} phases in Inconel 718 alloy after long-time thermal exposure}},
    year = {2010},
    journal = {International Journal of Minerals, Metallurgy and Materials},
    author = {Bi, Zhong Nan and Dong, Jian Xin and Zhang, Mai Cang and Zheng, Lei and Xie, Xi Shan},
    number = {3},
    pages = {312--317},
    volume = {17},
    doi = {10.1007/s12613-010-0310-z},
    issn = {16744799},
    keywords = {Crystallography, Inconel 718, Kinetics, Precipitation mechanism, Thermodynamics}
}

@article{Bi2008,
    title = {{Structure control of a new-type high-Cr superalloy}},
    year = {2008},
    journal = {Superalloys 2008 (Eleventh International Symposium)},
    author = {Dong, Jian Xin and Bi, Zhongnan and Wang, Ning and Xie, Xishan and Wang, Zhigang},
    number = {1},
    pages = {41--50},
    volume = {1},
    isbn = {978-0-87339-728-5},
    doi = {10.7449/2008/Superalloys{\_}2008{\_}41{\_}50},
    keywords = {high-cr superalloy, structure control, {$\alpha$} -cr phase}
}

@article{Patala2012,
    title = {{Improved representations of misorientation information for grain boundary science and engineering}},
    year = {2012},
    journal = {Progress in Materials Science},
    author = {Patala, Srikanth and Mason, Jeremy K. and Schuh, Christopher A.},
    number = {8},
    pages = {1383--1425},
    volume = {57},
    publisher = {Elsevier Ltd},
    url = {http://dx.doi.org/10.1016/j.pmatsci.2012.04.002},
    isbn = {0079-6425},
    doi = {10.1016/j.pmatsci.2012.04.002},
    issn = {00796425}
}

@misc{MathWorks,
    title = {{Matlab, MathWorks}},
    year = {2016},
    author = {{MathWorks}},
    url = {http://uk.mathworks.com/products/matlab/index.html?s_tid=gn_loc_drop}
}

@article{Grimmer1989a,
    title = {{Comments on an asymmetric domain for intercrystalline misorientation in cubic materials in the space of Euler angles}},
    year = {1989},
    journal = {Acta Crystallographica Section A},
    author = {Grimmer, H.},
    number = {1},
    pages = {FC1-FC2},
    volume = {45},
    doi = {10.1107/S0108767388011031},
    issn = {16005724}
}

@article{Zhao1988,
    title = {{Comments on an asymmetric domain for intercrystalline misorientation in cubic materials in the space of Euler angles}},
    year = {1988},
    journal = {Acta Crystallographica Section A},
    author = {Zhao, Junwu and Adams, Brent L.},
    number = {1},
    pages = {326--336},
    volume = {44},
    doi = {10.1107/S0108767388011031},
    issn = {16005724}
}

@article{Wan2010,
    title = {{Shear response of the {$\Sigma$}9〈110〉{\{}221{\}} symmetric tilt grain boundary in fcc metals studied by atomistic simulation methods}},
    year = {2010},
    journal = {Physical Review B - Condensed Matter and Materials Physics},
    author = {Wan, Liang and Wang, Shaoqing},
    number = {21},
    pages = {1--14},
    volume = {82},
    isbn = {1098-0121},
    doi = {10.1103/PhysRevB.82.214112},
    issn = {10980121}
}

@article{Lemarchand2002,
    title = {{Investigation of grain-boundary structure-segregation relationship in an N18 nickel-based superalloy}},
    year = {2002},
    journal = {Philosophical Magazine A},
    author = {Lemarchand, D. and Cadel, E. and Chambreland, S. and Blavette, D.},
    number = {February},
    pages = {1651--1669},
    volume = {82},
    doi = {10.1080/01418610210125783},
    issn = {0141-8610}
}

@article{Ghafoor2001,
    title = {{Multiple structures of (110) CSL twist boundaries in fcc metals}},
    year = {2001},
    journal = {Turk Journal of Physics},
    author = {Ghafoor, Abdul and Ali, Barkat and Faridi, Shafiq and Ahmad, Aftab},
    pages = {35 - 42},
    volume = {25}
}

@inproceedings{Harkegard1997,
    title = {{The influence of heat treatment on the mechanical behavior of IN706}},
    year = {1997},
    booktitle = {Superalloys 718, 625, 706 and Derivatives 1997},
    author = {H{\"{a}}rkegard, G and Balbach, W and St{\"{a}}rk, K and R{\"{o}}sler, Joachim},
    number = {1},
    pages = {426--430},
    volume = {4},
    isbn = {9788578110796},
    doi = {10.1017/CBO9781107415324.004},
    issn = {1098-6596},
    pmid = {25246403},
    arxivId = {arXiv:1011.1669v3},
    keywords = {constant strain rate}
}

@techreport{OttoFuchs2011,
    title = {{Results of microstructure simualtion BR725 stage 2 disk}},
    year = {2011},
    booktitle = {internal report},
    author = {Kg, Otto Fuchs},
    number = {2},
    pages = {1--20},
    volume = {1},
    isbn = {9788578110796},
    doi = {10.1017/CBO9781107415324.004},
    issn = {1098-6596},
    pmid = {25246403},
    arxivId = {arXiv:1011.1669v3}
}

@techreport{OttoFuchsKG2010,
    title = {{Results of microstructure simulation BR725 stage 1 disk}},
    year = {2010},
    booktitle = {internal report},
    author = {Kg, Otto Fuchs},
    number = {2},
    pages = {1--20},
    volume = {1}
}

@inproceedings{Karunaratne2000,
    title = {{Modelling of the microsegregation in CMSX-4 superalloy and its homogenisation during heat treatment}},
    year = {2000},
    booktitle = {Superalloys 2000},
    author = {Karunaratne, M S a and Cox, D C and Carter, P and Reed, R C},
    pages = {263--272},
    isbn = {0-87339-477-1},
    doi = {10.7449/2000/Superalloys{\_}2000{\_}263{\_}272}
}

@inproceedings{Probstle2014,
    title = {{Tensile and creep strength of thermally exposed Allvac 718Plus}},
    year = {2014},
    booktitle = {8th International Symposium on Superalloy 718 and Derivatives},
    author = {Pr{\"{o}}bstle, M and Neumeier, S and H{\"{u}}nert, D and G{\"{o}}ken, M},
    pages = {349--360},
    keywords = {creep strength, tensile strength, thermal stability}
}

@article{Kotula2006,
    title = {{Application of multivariate statistical analysis to STEM X-ray spectral images: interfacial analysis in microelectronics}},
    year = {2006},
    journal = {Microscopy and microanalysis},
    author = {Kotula, Paul G and Keenan, Michael R},
    number = {6},
    pages = {538--544},
    volume = {12},
    doi = {10.1017/S1431927606060636},
    issn = {1431-9276},
    pmid = {19830946},
    keywords = {multivariate curve, multivariate statistical analysis, resolution, spectral imaging, stem, subpixel spectral deconvolution, x-ray microanalysis}
}

@article{Jutten1991,
    title = {{Blind seperation of sources, part I: an adaptive algorithm based on neuromimetic architecture}},
    year = {1991},
    journal = {Signal Processing},
    author = {Jutten, C and Herault, J},
    pages = {1--10},
    volume = {24},
    isbn = {0165-1684},
    doi = {10.1016/0165-1684(91)90079-X},
    issn = {01651684},
    keywords = {Separation of sources, high order moments, independent components, linear recursive adaptive filter., neural networks, principal components}
}

@article{Goris2014,
    title = {{Three-dimensional valency mapping in ceria nanocrystals}},
    year = {2014},
    journal = {ACS Nano},
    author = {Goris, Bart and Turner, Stuart and Bals, Sara and Van Tendeloo, Gustaaf},
    number = {10},
    pages = {10878--10884},
    volume = {8},
    isbn = {1936-0851},
    doi = {10.1021/nn5047053},
    issn = {1936086X},
    pmid = {25286190},
    keywords = {EELS, catalysis, ceria, redox, tomography}
}

@article{Blavette2000,
    title = {{Role of the atom probe in the study of nickel-based superalloys}},
    year = {2000},
    journal = {Materials Characterization},
    author = {Blavette, D. and Cadel, E. and Deconihout, B.},
    number = {1-2},
    pages = {133--157},
    volume = {44},
    isbn = {1044-5803},
    doi = {10.1016/S1044-5803(99)00050-9},
    issn = {10445803}
}

@article{Bingham2000,
    title = {{A fast fixed point algorithm for independent component analysis of complex valued signals}},
    year = {2000},
    journal = {International Journal of Neural Systems},
    author = {Bingham, Ella and Hyvarinen, Aapo},
    number = {01},
    pages = {1--8},
    volume = {10},
    doi = {http://dx.doi.org/10.1142/S0129065700000028}
}

@article{Burke2006,
    title = {{Quantitative characterization of nanoprecipitates in irradiated low-alloy steels: Advances in the application of FEG-STEM quantitative microanalysis to real materials}},
    year = {2006},
    journal = {Journal of Materials Science},
    author = {Burke, M. G. and Watanabe, M. and Williams, D. B. and Hyde, J. M.},
    number = {14},
    pages = {4512--4522},
    volume = {41},
    isbn = {0022-2461},
    doi = {10.1007/s10853-006-0084-x},
    issn = {00222461}
}

@article{Pedregosa2011,
    title = {{Scikit-learn : machine learning in Python}},
    year = {2011},
    journal = {Journal of Machine Learning Research},
    author = {Pedregosa, Fabian and Grisel, Olivier and Weiss, Ron and Passos, Alexandre and Brucher, Matthieu},
    pages = {2825--2830},
    volume = {12},
    isbn = {1532-4435},
    doi = {10.1007/s13398-014-0173-7.2},
    issn = {15324435},
    pmid = {1000044560},
    arxivId = {arXiv:1201.0490v2}
}

@inproceedings{Palenstijn2013,
    title = {{The ASTRA Tomography Toolbox}},
    year = {2013},
    booktitle = {13th International Conference on Computational and Mathematical Methods in Science and Engineering},
    author = {Palenstijn, W J. and Batenburg, K. J. and Sijbers, J.},
    pages = {1--7},
    url = {http://www.visielab.ua.ac.be/sites/default/files/cmmse2013.pdf},
    isbn = {9788461627233},
    keywords = {gpu computing, software, tomography}
}

@article{Saghi2009,
    title = {{Model based atomic resolution tomography}},
    year = {2009},
    journal = {Journal of Applied Physics},
    author = {Saghi, Zineb and Xu, Xiaojing and M{\"{o}}bus, Günter},
    number = {2},
    volume = {106},
    isbn = {0021-8979},
    doi = {10.1063/1.3176900},
    issn = {00218979}
}

@article{Kolb2007,
    title = {{Towards automated diffraction tomography: part I-data acquisition}},
    year = {2007},
    journal = {Ultramicroscopy},
    author = {Kolb, U. and Gorelik, T. and Kuebel, C. and Otten, M. T. and Hubert, D.},
    number = {6-7},
    pages = {507--513},
    volume = {107},
    isbn = {0304-3991},
    doi = {10.1016/j.ultramic.2006.10.007},
    issn = {03043991},
    pmid = {17234347},
    keywords = {Electron nanodiffraction, Scanning transmission electron microscopy (STEM), Transmission electron microscopy (TEM)}
}

@article{Schiotz1998,
    title = {{Softening of nanocrystalline metals at very small grain sizes}},
    year = {1998},
    journal = {Nature},
    author = {Schiotz, J and Tolla, Francesco D Di and Jacobsen, Karsten W},
    number = {February},
    pages = {561--563},
    volume = {391},
    isbn = {00280836 (ISSN)},
    doi = {10.1038/35328},
    issn = {00280836},
    pmid = {139}
}

@article{Kolb2008,
    title = {{Towards automated diffraction tomography. part II-cell parameter determination}},
    year = {2008},
    journal = {Ultramicroscopy},
    author = {Kolb, U. and Gorelik, T. and Otten, M. T.},
    number = {8},
    pages = {763--772},
    volume = {108},
    isbn = {0304-3991},
    doi = {10.1016/j.ultramic.2007.12.002},
    issn = {03043991},
    pmid = {18282662},
    keywords = {Automation, Electron diffraction, Nanodiffraction, STEM, Tomography}
}

@article{Rouviere2013,
    title = {{Improved strain precision with high spatial resolution using nanobeam precession electron diffraction}},
    year = {2013},
    journal = {Applied Physics Letters},
    author = {Rouviere, Jean Luc and Beche, Armand and Martin, Yannick and Denneulin, Thibaud and Cooper, David},
    number = {24},
    pages = {1--4},
    volume = {103},
    isbn = {doi:10.1063/1.4829154},
    doi = {10.1063/1.4829154},
    issn = {00036951}
}

@article{Tao2009,
    title = {{Direct imaging of nanoscale phase separation in La0.55Ca0.45MnO3: relationship to colossal magnetoresistance}},
    year = {2009},
    journal = {Physical Review Letters},
    author = {Tao, J. and Niebieskikwiat, D. and Varela, M. and Luo, W. and Schofield, M. A. and Zhu, Y. and Salamon, M. B. and Zuo, J. M. and Pantelides, S. T. and Pennycook, S. J.},
    number = {9},
    pages = {1--4},
    volume = {103},
    isbn = {0031-9007},
    doi = {10.1103/PhysRevLett.103.097202},
    issn = {00319007},
    pmid = {19792823}
}

@book{Faruqi2007,
    title = {{Electronic detectors for electron microscopy}},
    year = {2011},
    booktitle = {Quaterly Reviews of Biophysics},
    author = {Faruqi, A. R. and McMullan, G},
    number = {3},
    pages = {357--390},
    volume = {44},
    isbn = {1223248011},
    doi = {10.1016/j.sbi.2007.08.014},
    issn = {0959440X},
    pmid = {21524337}
}

@article{Nederlof2013,
    title = {{A Medipix quantum area detector allows rotation electron diffraction data collection from submicrometre three-dimensional protein crystals}},
    year = {2013},
    journal = {Acta Crystallographica Section D: Biological Crystallography},
    author = {Nederlof, Igor and Van Genderen, Eric and Li, Yao Wang and Abrahams, Jan Pieter},
    number = {7},
    pages = {1223--1230},
    volume = {69},
    isbn = {1399-0047 (Electronic){\textbackslash}r0907-4449 (Linking)},
    doi = {10.1107/S0907444913009700},
    issn = {09074449},
    pmid = {23793148}
}

@article{Nicholas1963,
    title = {{Rearrangement of a flat surface without altering the number of broken bonds}},
    year = {1963},
    journal = {Journal of Phys Chem Solids},
    author = {Nicholas, J F},
    number = {iv},
    pages = {1279--1284},
    volume = {24}
}

@article{Clegg2010,
    title = {{Atomic roughness of an intrinsically chiral surface orientation of an FCC metal: Cu{\{}531{\}}}},
    year = {2010},
    journal = {Journal of Physical Chemistry C},
    author = {Clegg, Marian L. and Driver, Stephen M. and Blanco-Rey, Maria and King, David A.},
    number = {9},
    pages = {4114--4117},
    volume = {114},
    isbn = {1932-7447},
    doi = {10.1021/jp9118869},
    issn = {19327447}
}

@article{Papworth2001,
    title = {{X-ray spectral simulation and experimental detection of phosphorus segregation to grain boundaries in the presence of molybdenum}},
    year = {2001},
    journal = {Ultramicroscopy},
    author = {Papworth, Adam J. and Watanabe, Masashi and Williams, David B.},
    number = {4},
    pages = {265--274},
    volume = {88},
    doi = {10.1016/S0304-3991(01)00083-3},
    issn = {03043991},
    pmid = {11545322},
    keywords = {Grain boundary segregation, Minimum detection level, Spectral simulation}
}

@article{Haberfehlner2014,
    title = {{Nanoscale voxel spectroscopy by simultaneous EELS and EDS tomography}},
    year = {2014},
    journal = {Nanoscale},
    author = {Haberfehlner, Georg and Orthacker, Angelina and Albu, Mihaela and Li, Jiehua and Kothleitner, Gerald},
    number = {23},
    pages = {14563--14569},
    volume = {6},
    publisher = {Royal Society of Chemistry},
    url = {http://xlink.rsc.org/?DOI=C4NR04553J},
    isbn = {2040-3364},
    doi = {10.1039/C4NR04553J},
    issn = {2040-3364},
    pmid = {25349984}
}

@book{Pennycook,
    title = {{Scanning Transmission Electron Microscopy}},
    year = {2011},
    author = {Pennycook, S. J. and Nellist, P. D.},
    pages = {1--90},
    publisher = {Springer New York},
    url = {http://link.springer.com/chapter/10.1007/978-1-4419-7200-2_1},
    address = {New York},
    isbn = {978-1-4419-7200-2},
    doi = {10.1007/978-1-4419-7200-2{\_}1}
}

@article{Randle1993,
    title = {{Use of Rodrigues-Frank space for representation of microtexture and grain boundary parameters}},
    year = {1993},
    journal = {Materials Science and Technology},
    author = {Randle, Valerie and Day, A},
    number = {12},
    pages = {1069--1078},
    volume = {9},
    url = {http://www.tandfonline.com/doi/abs/10.1179/mst.1993.9.12.1069},
    doi = {10.1179/mst.1993.9.12.1069}
}

@article{Jeanguillaume1989,
    title = {{Spectrum-image: The next step in EELS digital acquisition and processing}},
    year = {1989},
    journal = {Ultramicroscopy},
    author = {Jeanguillaume, C. and Colliex, C.},
    number = {1-4},
    pages = {252--257},
    volume = {28},
    isbn = {0304-3991},
    doi = {10.1016/0304-3991(89)90304-5},
    issn = {03043991}
}

@article{Holography1986,
    title = {{Electron holography approaching atomic resolution}},
    year = {1986},
    journal = {Ultramicroscopy},
    author = {Lichte, Hannes},
    pages = {293--304},
    volume = {20},
    isbn = {0304-3991},
    doi = {10.1016/0304-3991(86)90193-2},
    issn = {03043991}
}

@article{Nicoletti2013,
    title = {{Three-dimensional imaging of localized surface plasmon resonances of metal nanoparticles.}},
    year = {2013},
    journal = {Nature},
    author = {Nicoletti, Olivia and de la Pe{\~{n}}a, Francisco and Leary, Rowan K and Holland, Daniel J and Ducati, Caterina and Midgley, Paul a},
    number = {7469},
    pages = {80--4},
    volume = {502},
    url = {http://www.ncbi.nlm.nih.gov/pubmed/24091976},
    isbn = {0028-0836, 1476-4687},
    doi = {10.1038/nature12469},
    issn = {1476-4687},
    pmid = {24091976}
}

@article{Midgley2014,
    title = {{Multi-dimensional electron microscopy}},
    year = {2014},
    journal = {Angewandte Chemie - International Edition},
    author = {Midgley, Paul A. and Thomas, John Meurig},
    number = {33},
    pages = {8614--8617},
    volume = {53},
    isbn = {1433-7851},
    doi = {10.1002/anie.201400625},
    issn = {15213773},
    pmid = {24919685},
    keywords = {electron tomography, multi-dimensional microscopy, plasmonics}
}

@article{Midgley2009,
    title = {{Electron tomography and holography in materials science}},
    year = {2009},
    journal = {Nature Materials},
    author = {Midgley, Paul A. and Dunin-Borkowski, Rafal E.},
    number = {4},
    pages = {271--280},
    volume = {8},
    url = {http://www.ncbi.nlm.nih.gov/pubmed/19308086\nhttp://www.nature.com/doifinder/10.1038/nmat2406},
    isbn = {1476-1122},
    doi = {10.1038/nmat2406},
    issn = {1476-1122},
    pmid = {19308086}
}

@article{Zuo2003,
    title = {{Atomic resolution imaging of a carbon nanotube from diffraction intensities}},
    year = {2003},
    journal = {Science},
    author = {Zuo, J.M. and Vartanyants, I. and Gao, M. and Zhang, R. and Nagahara, L.A.},
    number = {2003},
    pages = {1419--1422},
    volume = {300},
    doi = {10.1126/science.1083887},
    issn = {00368075}
}

@article{Sinkler1998,
    title = {{Determination of oxygen atomic positions in a Ga–In–Sn–O ceramic using direct methods and electron diffraction}},
    year = {1998},
    journal = {Journal of Solid State Chemistry},
    author = {Sinkler, W and Marks, L D and Edwards, D D and Mason, T O and Poeppelmeier, K R and Hu, Z and Jorgensen, J D},
    number = {136},
    pages = {145--149},
    volume = {149}
}

@article{Ludwig2008,
    title = {{X-ray diffraction contrast tomography: a novel technique for three-dimensional grain mapping of polycrystals. I. direct beam case}},
    year = {2008},
    journal = {Journal of Applied Crystallography},
    author = {Ludwig, Wolfgang and Schmidt, Soeren and Lauridsen, Erik Mejdal and Poulsen, H F},
    number = {2},
    pages = {310--318},
    volume = {41},
    isbn = {0021-8898},
    doi = {10.1107/S0021889808001726},
    issn = {00218898},
    keywords = {Diffraction contrast, Microtomography, Polycrystals, Synchrotron radiation, Three-dimensional grain mapping}
}

@article{Korte2011,
    title = {{Three-dimensional electron backscattered diffraction analysis of deformation in MgO micropillars}},
    year = {2011},
    journal = {Acta Materialia},
    author = {Korte, S. and Ritter, M. and Jiao, C. and Midgley, P. A. and Clegg, W. J.},
    number = {19},
    pages = {7241--7254},
    volume = {59},
    publisher = {Acta Materialia Inc.},
    url = {http://dx.doi.org/10.1016/j.actamat.2011.08.022},
    isbn = {1359-6454},
    doi = {10.1016/j.actamat.2011.08.022},
    issn = {13596454},
    keywords = {Compression test, Crystalline oxides, Electron backscattering diffraction, Plastic deformation, Scanning electron microscopy}
}

@article{Midgley2001,
    title = {{Z-contrast tomography: a technique in three-dimensional nanostructural analysis based on Rutherford scattering}},
    year = {2001},
    journal = {Chemical Communications},
    author = {Midgley, Paul A and Weyland, Matthew and Thomas, John Meurig and Johnson, Brian F G},
    number = {10},
    pages = {907--908},
    volume = {1},
    url = {http://dx.doi.org/10.1039/B101819C},
    isbn = {1359-7345},
    doi = {10.1039/b101819c},
    issn = {1359-7345},
    pmid = {5010}
}

@article{Yi2009,
    title = {{Twinning-related microstructural evolution during hot rolling and subsequent annealing of pure magnesium}},
    year = {2009},
    journal = {Materials Science and Engineering A},
    author = {Yi, Sangbong and Schestakow, Igor and Zaefferer, Stefan},
    number = {2},
    pages = {58--64},
    volume = {516},
    isbn = {0921-5093},
    doi = {10.1016/j.msea.2009.03.015},
    issn = {09215093},
    keywords = {EBSD, Hot rolling, Magnesium, Nucleation, Recrystallisation, Twinning}
}

@article{Lee1999,
    title = {{Learning the parts of objects by non-negative matrix factorization}},
    year = {1999},
    journal = {Nature},
    author = {Lee, D D and Seung, H S},
    number = {6755},
    pages = {788--791},
    volume = {401},
    url = {http://www.ncbi.nlm.nih.gov/pubmed/10548103},
    isbn = {0028-0836 (Print){\textbackslash}r0028-0836 (Linking)},
    doi = {10.1038/44565},
    issn = {0028-0836},
    pmid = {10548103},
    keywords = {Algorithms, Face, Humans, Learning, Models, Neurological, Perception, Perception: physiology, Semantics}
}

@article{Hyvarinen2000,
    title = {{Independent component analysis: Algorithms and applications}},
    year = {2000},
    journal = {Neural Networks},
    author = {Hyv{\"{a}}rinen, A. and Oja, E.},
    number = {4-5},
    pages = {411--430},
    volume = {13},
    isbn = {3589451327},
    doi = {10.1016/S0893-6080(00)00026-5},
    issn = {08936080},
    pmid = {10946390},
    keywords = {Blind signal separation, Factor analysis, Independent component analysis, Projection pursuit, Representation, Source separation}
}

@article{Chang2011,
    title = {{Supplementary information 2: scanning precession electron tomography}},
    year = {2015},
    journal = {Nature Communications},
    author = {Eggeman, Alexander S. and Krakow, Robert and Midgley, Paul A.},
    number = {2},
    pages = {1--5},
    isbn = {9781137332875},
    doi = {10.1057/9781137332875.0027},
    issn = {0028-0836},
    pmid = {1000090641},
    arxivId = {arXiv:1507.02142v2}
}

@misc{Evans2013,
    title = {{Damage tolerance and component lifing (DTC course, University of Swansea)}},
    year = {2013},
    author = {Evans, W.J.},
    pages = {1--230}
}

@article{Loo-Morrey2000,
    title = {{Anomalous crack shape development (tear drop cracking) in turbine disc material Udimet 720}},
    year = {2000},
    journal = {Materials Science and Technology},
    author = {Loo-Morrey, M. and Reed, P.A.S.},
    number = {2},
    pages = {133--146},
    volume = {16},
    url = {http://www.ingentaconnect.com/content/maney/mst/2000/00000016/00000002/art00004\nhttp://dx.doi.org/10.1179/026708300101507622},
    isbn = {0267-0836},
    doi = {doi:10.1179/026708300101507622},
    issn = {0267-0836, 1743-2847}
}

@article{Evans2004,
    title = {{Time dependent effects in fatigue of titanium and nickel alloys}},
    year = {2004},
    journal = {Fatigue {\&} Fracture of Engineering Materials {\&} Structures},
    author = {Evans, W J},
    number = {7},
    pages = {543–557},
    volume = {27},
    url = {<Go to ISI>://WOS:000221791100003},
    isbn = {1460-2695},
    doi = {10.1111/j.1460-2695.2004.00793.x},
    issn = {8756-758X ST - Time dependent effects in fatigue of titanium and nickel alloys},
    keywords = {ambient and elevated temperatures, closure, crack propagation, creep, environment, fatigue}
}

@article{Nicholas1991,
    title = {{The effects of overloads on sustained-load crack growth in a nickel-base superalloy: part II-experiments}},
    year = {1991},
    journal = {Theoretical and Applied Fracture Mechanics},
    author = {Nicholas, T. and Haritos, G. K. and Hastie, R. L. and Harms, K.},
    number = {1},
    pages = {51--62},
    volume = {16},
    doi = {10.1016/0167-8442(91)90039-M},
    issn = {01678442}
}

@article{Macha,
    title = {{Fatigue crack growth retardation behavior of IN-100 at elevated temperature}},
    year = {1979},
    journal = {Engineering Fracture Mechanics},
    author = {Macha, D E},
    number = {1},
    pages = {1--11},
    volume = {12}
}

@article{Messaoudii2007,
    title = {{TomoJ: tomography software for three-dimensional reconstruction in transmission electron microscopy.}},
    year = {2007},
    journal = {BMC bioinformatics},
    author = {Messaoudii, Cédric and Boudier, Thomas and Sanchez Sorzano, Carlos Oscar and Marco, Sergio},
    number = {1},
    pages = {288},
    volume = {8},
    url = {http://www.biomedcentral.com/1471-2105/8/288},
    isbn = {1471-2105 (Electronic){\textbackslash}r1471-2105 (Linking)},
    doi = {10.1186/1471-2105-8-288},
    issn = {1471-2105},
    pmid = {17683598},
    keywords = {Algorithms, Image Enhancement, Image Enhancement: methods, Image Interpretation, Computer-Assisted, Image Interpretation, Computer-Assisted: methods, Imaging, Three-Dimensional, Imaging, Three-Dimensional: methods, Microscopy, Electron, Transmission, Microscopy, Electron, Transmission: methods, Reproducibility of Results, Sensitivity and Specificity, Software, Tomography, Optical, Tomography, Optical: methods}
}

@misc{FEIa,
    title = {{Inspect 3D, URL: http://www.fei.com/software/inspect-3d-for-life-sciences}},
    year = {2016},
    author = {{FEI}},
    pages = {1--10},
    url = {http://www.fei.com/software/inspect-3d-for-life-sciences/}
}

@misc{FEI,
    title = {{Avizo 3D Software, URL: http://www.fei.com/software/avizo3d}},
    year = {2016},
    author = {{FEI}},
    pages = {1--10},
    url = {http://www.fei.com/software/avizo3d/}
}

@misc{Stone2012,
    title = {{Mechanical behaviour of materials - course D (lecture notes)}},
    year = {2012},
    author = {Stone, Howard J},
    number = {6},
    pages = {110}
}

@article{Paris1961,
    title = {{A rational analytic theory of fatigue}},
    year = {1961},
    journal = {The Trend in Engineering},
    author = {Paris, P. C. and Gomez, M. P. and Anderson, W. E.},
    number = {4},
    pages = {9--14},
    volume = {13},
    url = {http://gasturbinespower.asmedigitalcollection.asme.org/article.aspx?doi=10.1115/1.4028568},
    doi = {10.11648/j.ijmea.s.2015030201.11},
    issn = {0742-4795},
    keywords = {fatigue crack growth, life extension, modified paris law, paris law, railway component}
}

@article{Venkadesan1992,
    title = {{Activation energy for serrated flow in a 15Cr-15Ni Ti-modified austenitic stainless steel}},
    year = {1992},
    journal = {Acta Metallurgica},
    author = {Venkadesan, S and Phaniraj, C and Sivaprasad, P V and Rodriguez, P},
    number = {3},
    pages = {569--580},
    volume = {40}
}

@article{Newbury2013,
    title = {{Is scanning electron microscopy/energy dispersive X-ray spectrometry (SEM/EDS) quantitative?}},
    year = {2013},
    journal = {Scanning},
    author = {Newbury, Dale E. and Ritchie, Nicholas W M},
    number = {3},
    pages = {141--168},
    volume = {35},
    isbn = {9780819486103},
    doi = {10.1002/sca.21041},
    issn = {01610457},
    pmid = {22886950},
    keywords = {EDS, SDD, SEM, X-ray microanalysis, X-ray spectrometry, elemental analysis, energy dispersive X-ray spectrometry, quantitative analysis, scanning electron microscopy, silicon drift detector}
}

@book{Schwartz,
    title = {{Electron Backscatter Diffraction in Materials Science}},
    year = {2000},
    author = {Schwartz, Adam J and Kumar, Mukul and Adams, Brent L.},
    edition = {1},
    pages = {1--339},
    publisher = {Kluwer Academic/ Plenum Publishers},
    url = {http://www.wkap.nl},
    address = {New York},
    isbn = {0-306-46487-X}
}

@misc{ASTMInt.2009,
    title = {{Specification ASTM E8M - 13a - Standard test methods for tension testing of metallic materials}},
    year = {2009},
    booktitle = {Specification},
    author = {{ASTM International}},
    number = {C},
    pages = {1--27},
    url = {http://www.astm.org/Standards/E8.htm},
    isbn = {5935522004},
    doi = {10.1520/E0008}
}

@misc{ASTM2004_E21,
    title = {{Specification ASTM E21 -09 - Standard test methods for elevated temperature tension tests of metallic materials}},
    year = {2004},
    booktitle = {Specification},
    author = {{ASTM International}},
    pages = {1--8},
    volume = {i},
    doi = {10.1520/E0021-09.2}
}

@misc{ASTM2006_G129,
    title = {{Specification ASTM G129 - 00 - standard practice for slow strain rate testing to evaluate the susceptibility of metallic materials to environmentally assisted cracking}},
    year = {2006},
    booktitle = {Specification},
    author = {{ASTM International}},
    number = {Reapproved 2013},
    pages = {1--7},
    volume = {2},
    url = {http://www.ncbi.nlm.nih.gov/pubmed/17577132},
    isbn = {1111111111},
    doi = {10.1520/G0129-00R06.2},
    issn = {15317129},
    pmid = {17577132}
}

@article{Hayes1982,
    title = {{On the mechanism of delayed discontinuous plastic flow in an age-hardened nickel alloy}},
    year = {1982},
    journal = {Acta Metallurgica},
    author = {Hayes, R. W. and Hayes, W. C.},
    number = {7},
    pages = {1295--1301},
    volume = {30},
    doi = {10.1016/0001-6160(82)90148-1},
    issn = {00016160}
}

@article{Srinivasan2004,
    title = {{Effect of long-time exposure on the evolution of minor phases in Alloy 718}},
    year = {2004},
    journal = {Materials Science and Engineering A},
    author = {Srinivasan, Dheepa},
    number = {1-2},
    pages = {27--34},
    volume = {364},
    url = {http://linkinghub.elsevier.com/retrieve/pii/S0921509303007081},
    doi = {10.1016/j.msea.2003.06.003},
    issn = {09215093},
    keywords = {??-Cr, Alloy 718, Laves, Long exposures, Sigma, TCP phases}
}

@article{Midgley2015,
    title = {{Precession electron diffraction - a topical review}},
    year = {2015},
    journal = {IUCrJ},
    author = {Midgley, Paul A. and Eggeman, Alexander S.},
    pages = {126--136},
    volume = {2},
    publisher = {International Union of Crystallography},
    doi = {10.1107/S2052252514022283},
    issn = {20522525},
    pmid = {25610633},
    keywords = {electron crystallography, electron techniques, electron-based structure analysis, precession electron diffraction (PED)}
}

@phdthesis{White2009,
    title = {{Structure solution using precession electron diffraction and diffraction tomography}},
    year = {2009},
    author = {White, Thomas A},
    pages = {210},
    school = {University of Cambridge}
}

@phdthesis{Imaging,
    title = {{Imaging of Nickel-base Superalloys}},
    year = {2015},
    author = {Croxall, Stephen A},
    pages = {190},
    school = {University of Cambridge},
    keywords = {718PLus, FIB, RR1000, ion imaging, tomography}
}

@article{Conrad1960,
    title = {{Cottrell locking and the flow stress in iron}},
    year = {1960},
    journal = {Acta Metallurgica},
    author = {Conrad, H. and Schoeck, G.},
    number = {11},
    pages = {791--796},
    volume = {8},
    isbn = {0001-6160},
    doi = {10.1016/0001-6160(60)90175-9},
    issn = {00016160}
}

@article{Mignanelli2014,
    title = {{The influence of Al: Nb ratio on the microstructure and mechanical response of quaternary Ni-Cr-Al-Nb alloys}},
    year = {2014},
    journal = {Materials Science and Engineering A},
    author = {Mignanelli, P. M. and Jones, N. G. and Hardy, M. C. and Stone, H. J.},
    pages = {179--186},
    volume = {612},
    doi = {10.1016/j.msea.2014.06.021},
    issn = {09215093},
    keywords = {Ageing, Electron microscopy, Gamma prime, Microstructure, Nickel-based superalloys}
}

@article{Mignanelli2015,
    title = {{Microstructural evolution of a delta containing nickel-base superalloy during heat treatment and isothermal forging}},
    year = {2015},
    journal = {Materials Science and Engineering A},
    author = {Mignanelli, P. M. and Jones, N. G. and Perkins, K. M. and Hardy, M. C. and Stone, H. J.},
    pages = {265--271},
    volume = {621},
    publisher = {Elsevier},
    url = {http://dx.doi.org/10.1016/j.msea.2014.10.071},
    doi = {10.1016/j.msea.2014.10.071},
    issn = {09215093},
    keywords = {Electron microscopy, Microstructure, Nickel-base superalloys, Thermomechanical processing}
}

@article{Schoeck1959,
    title = {{The flow stress of iron and its dependence on impurities}},
    year = {1959},
    journal = {Acta Metallurgica},
    author = {Schoeck, G and Seeger, a},
    pages = {469--477},
    volume = {7},
    isbn = {0001-6160},
    doi = {10.1016/0001-6160(59)90028-8},
    issn = {00016160}
}

@article{Waller2015,
    title = {{Machine learning for 3D microscopy}},
    year = {2015},
    journal = {Nature},
    author = {Waller, Laura and Tian, Lei},
    pages = {416--417},
    volume = {523},
    doi = {10.1038/523416a},
    issn = {0028-0836},
    pmid = {26201593}
}

@article{Watanabe2006,
    title = {{The quantitative analysis of thin specimens: A review of progress from the Cliff-Lorimer to the new {$\zeta$}-factor methods}},
    year = {2006},
    journal = {Journal of Microscopy},
    author = {Watanabe, M. and Williams, D. B.},
    number = {2},
    pages = {89--109},
    volume = {221},
    isbn = {1365-2818},
    doi = {10.1111/j.1365-2818.2006.01549.x},
    issn = {00222720},
    pmid = {16499549},
    keywords = {Absorption correction, Cliff-Lorimer ratio technique, Detector efficiency, Light-element analysis, Minimum detectable mass, Minimum mass fraction, Pure-element thin-film standard, Quantitative thin-film X-ray analysis, Spatial resolution}
}

@book{Morawiec2004,
    title = {{Orientations and rotations - Computations in crystallographic textures}},
    year = {2004},
    author = {Morawiec, Adam},
    pages = {1--188},
    publisher = {Springer-Verlag Berlin Heidelberg},
    isbn = {978-3-662-09156-2},
    doi = {10.1007/978-3-662-09156-2},
    keywords = {Rodrigues-Frank space, orientations, texture}
}

@inproceedings{Telesman2004,
    title = {{Microstructural Variables Controlling Time-Dependent Crack Growth in a P/M Superalloy}},
    year = {2004},
    booktitle = {Superalloys 2004 (Tenth International Symposium)},
    author = {Telesman, J and Kantzos, P and Gayda, J and Bonacuse, P J and Prescenzi, A},
    pages = {215--224},
    keywords = {Hold Time Crack Growth, Microstructure, P/M Superalloys}
}

@article{Lin1996,
    title = {{Coincidence site lattice (CSL) grain boundaries and goss texture development in Fe-3{\%} Si alloy}},
    year = {1996},
    journal = {Acta Materialia},
    author = {Lin, P. and Palumbo, G. and Harase, J. and Aust, K. T.},
    number = {12},
    pages = {4677--4683},
    volume = {44},
    isbn = {13596454 (ISSN)},
    doi = {10.1016/S1359-6454(96)00140-1},
    issn = {13596454}
}

@article{Grimmer1974a,
    title = {{Coincidence-site lattices and complete pattern-shift lattices in cubic crystals}},
    year = {1974},
    journal = {Acta Crystallographica},
    author = {Grimmer, H. and Bollmann, W and Warrington, D H},
    pages = {197--207},
    volume = {A30},
    keywords = {CSL, CSL9, Sigma9}
}

@article{Telesman2008,
    title = {{Effect of Microstructure on Time Dependent Fatigue Crack Growth Behavior In a P / M Turbine Disk Alloy}},
    year = {2008},
    journal = {Superalloys 2008 (Eleventh International Symposium)},
    author = {Telesman, J and Gabb, Tim P and Garg, A and Bonacuse, P and Gayda, J and Glenn, Nasa and Rd, Brookpark},
    number = {7},
    keywords = {hold time crack growth, m superalloys, microstructure, p, precipitate size distribution, stress relaxation}
}

@article{Wilson2016,
    title = {{Formation and effect of topologically close-packed phases in nickel-base superalloys}},
    year = {2016},
    journal = {Materials Science and Technology},
    author = {Wilson, A. S.},
    number = {May},
    pages = {1--11},
    volume = {0836},
    url = {http://www.tandfonline.com/doi/full/10.1080/02670836.2016.1187335},
    doi = {10.1080/02670836.2016.1187335},
    issn = {0267-0836},
    keywords = {laves phase, mu phase, nickel-base superalloys, sigma phase, topologically close-packed phases}
}

@inproceedings{Nemeth2016,
    title = {{Novel techniques to assess environmentally-assisted cracking in a Nickel-based superalloy}},
    year = {2016},
    booktitle = {Superalloys 2016: 13th International Symposium on Superalloys},
    author = {N{\'{e}}meth, A. A. N. and Crudden, D. J. and Collins, D. M. and Armstrong, D. E. J. and Reed, R. C.},
    pages = {801--810},
    keywords = {environmental degradation, intergranular fracture, mechanical testing}
}

@inproceedings{Telesman2016,
    title = {{Seperating the influence of environment from stress relaxation effects on dwell fatigue crack growth in a Nickel-base disk alloy}},
    year = {2016},
    booktitle = {Superalloys 2016: 13th International Symposium on Superalloys},
    author = {Telesman, J. and Gabb, Tim P and Ghosn, L. J.},
    pages = {551--560},
    keywords = {dwell crack growth, environmental damage, life prediction, stress relaxation}
}

@article{Tin2003,
    title = {{Phase instabilities and carbon additions in single-crystal nickel-base superalloys}},
    year = {2003},
    journal = {Materials Science and Engineering A},
    author = {Tin, S. and Pollock, Tresa M.},
    number = {1-2},
    pages = {111--121},
    volume = {348},
    isbn = {0921-5093},
    doi = {10.1016/S0921-5093(02)00637-8},
    issn = {09215093},
    keywords = {Cellular precipitation, Phase instabilities, Single-crystal Ni-base superalloys, Topologically close-packed phases}
}

@inproceedings{Burke2011,
    title = {{Grain boundary intermetallic phases in alloy 718}},
    year = {2011},
    booktitle = {MRS Proceedings},
    author = {Burke, M G and Miller, M.K},
    pages = {215--218},
    volume = {186},
    url = {http://dx.doi.org/10.1557/PROC-186-215},
    doi = {10.1557/PROC-186-215},
    keywords = {C14, laves, laves phase, tcp}
}

@article{Morawiec2006,
    title = {{On the reliability of fully automatic indexing of electron diffraction patterns obtained in a transmission electron microscope}},
    year = {2006},
    journal = {Journal of Applied Crystallography},
    author = {Morawiec, Adam and Bouzy, E.},
    number = {1},
    pages = {101--103},
    volume = {39},
    publisher = {International Union of Crystallography},
    isbn = {0021889805},
    doi = {10.1107/S0021889805032966},
    issn = {00218898},
    pmid = {19604643}
}

@book{Jolliffe2002,
    title = {{Principal component analysis, second edition.}},
    year = {2002},
    author = {Jolliffe, I.T.},
    edition = {Second Edi},
    pages = {518},
    publisher = {Springer New York},
    address = {New York, Berlin, Heidelberg},
    isbn = {0-387-95442-2}
}

@article{Morawiec2014,
    title = {{Orientation precision of TEM-based orientation mapping techniques}},
    year = {2014},
    journal = {Ultramicroscopy},
    author = {Morawiec, Adam and Bouzy, E. and Paul, H. and Fundenberger, J. J.},
    pages = {107--118},
    volume = {136},
    publisher = {Elsevier},
    url = {http://dx.doi.org/10.1016/j.ultramic.2013.08.008},
    isbn = {0021889805},
    doi = {10.1016/j.ultramic.2013.08.008},
    issn = {03043991},
    pmid = {24056282},
    keywords = {Aluminum, Electron diffraction, Indexing, Misorientation, Orientation mapping, Transmission electron microscopy}
}

@article{Nolze2004,
    title = {{Characterization of the fcc/bcc orientation relationship by EBSD using pole figures and variants}},
    year = {2004},
    journal = {Zeitschrift fuer Metallkunde},
    author = {Nolze, G},
    number = {9},
    pages = {744--755},
    volume = {95},
    doi = {10.3139/146.018017},
    issn = {0044-3093},
    keywords = {EBSD, duplex steel, iron, orientation relationship}
}

@article{Yardley2014,
    title = {{Austenite-martensite/bainite orientation relationship: characterisation parameters and their application}},
    year = {2014},
    journal = {Materials Science and Technology},
    author = {Yardley, V. A. and Payton, E. J.},
    number = {9},
    pages = {1125--1130},
    volume = {30},
    url = {http://www.tandfonline.com/doi/full/10.1179/1743284714Y.0000000572},
    isbn = {0267-0836 1743-2847},
    doi = {10.1179/1743284714Y.0000000572},
    issn = {0267-0836},
    keywords = {bainitic transformations, electron backscatter diffraction, martensitic transformations, microstructure, of a special issue, on adventures in the, orientation relationship, physical metallurgy of steels, this paper is part}
}

@article{Barcelo2010,
    title = {{Orientation relationship in various 9{\%}Cr ferritic/martensitic steels–EBSD comparison between Nishiyama–Wassermann, Kurdjumov–Sachs and Greninger–Troiano}},
    year = {2010},
    journal = {Phase Transitions},
    author = {Barcelo, F. and Bechade, J.-L. and Fournier, B.},
    number = {8},
    pages = {601--614},
    volume = {83},
    url = {http://www.tandfonline.com/doi/abs/10.1080/01411594.2010.502054%5Cnhttp://www.tandfonline.com.globalproxy.cvt.dk/doi/abs/10.1080/01411594.2010.502054%5Cnhttp://www.tandfonline.com.globalproxy.cvt.dk/doi/pdf/10.1080/01411594.2010.502054},
    isbn = {0141-1594},
    doi = {10.1080/01411594.2010.502054},
    issn = {0141-1594},
    keywords = {orientation}
}

@article{Kundu2006,
    title = {{Transformation texture in deformed stainless steel}},
    year = {2006},
    journal = {Scripta Materialia},
    author = {Kundu, Saurabh and Bhadeshia, H. K D H},
    number = {9},
    pages = {779--781},
    volume = {55},
    doi = {10.1016/j.scriptamat.2006.07.021},
    issn = {13596462},
    keywords = {Crystallography, Martensite, Stainless steels, Transformation texture}
}

@book{Bhadeshia2015,
    title = {{Bainite in steels}},
    year = {2015},
    author = {Bhadeshia, H.K.D.H.},
    edition = {Third},
    pages = {1--616},
    publisher = {Maney Publishing},
    address = {London},
    isbn = {1909662747}
}

@article{Yang2012,
    title = {{Sliding wear resistance and worn surface microstructure of nanostructured bainitic steel}},
    year = {2012},
    journal = {Wear},
    author = {Yang, J. and Wang, T. S. and Zhang, B. and Zhang, F. C.},
    pages = {81--84},
    volume = {282-283},
    publisher = {Elsevier B.V.},
    url = {http://dx.doi.org/10.1016/j.wear.2012.02.008},
    doi = {10.1016/j.wear.2012.02.008},
    issn = {00431648},
    keywords = {Austempering, Sliding wear, Steel, Surface nanocrystallization, Wear test}
}

@article{DasBakshi2013,
    title = {{Three-body abrasive wear of fine pearlite, nanostructured bainite and martensite}},
    year = {2013},
    journal = {Wear},
    author = {Das Bakshi, S. and Shipway, P. H. and Bhadeshia, H. K D H},
    number = {1-2},
    pages = {46--53},
    volume = {308},
    publisher = {Elsevier},
    url = {http://dx.doi.org/10.1016/j.wear.2013.09.008},
    doi = {10.1016/j.wear.2013.09.008},
    issn = {00431648},
    keywords = {Carbide-free bainite, Electron microscopy, Three-body abrasion}
}

@article{DasBakshi2014,
    title = {{Dry rolling/sliding wear of nanostructured bainite}},
    year = {2014},
    journal = {Wear},
    author = {Das Bakshi, S. and Leiro, A. and Prakash, B. and Bhadeshia, H. K D H},
    number = {1-2},
    pages = {70--78},
    volume = {316},
    publisher = {Elsevier},
    url = {http://dx.doi.org/10.1016/j.wear.2014.04.020},
    isbn = {00431648},
    doi = {10.1016/j.wear.2014.04.020},
    issn = {00431648},
    keywords = {Carbide-free bainite, Dry rolling/sliding, Hertzian contact, X-ray diffraction}
}

@article{Bhadeshia2010,
    title = {{Nanostructured bainite}},
    year = {2010},
    journal = {Proceedings of the Royal Society A: Mathematical, Physical and Engineering Sciences},
    author = {Bhadeshia, H. K. D. H.},
    number = {2113},
    pages = {3--18},
    volume = {466},
    url = {http://rspa.royalsocietypublishing.org/cgi/doi/10.1098/rspa.2009.0407},
    isbn = {1364-5021},
    doi = {10.1098/rspa.2009.0407},
    issn = {1364-5021},
    keywords = {bainite, phase transformations, steel}
}

@article{Leiro2013,
    title = {{Wear of nano-structured carbide-free bainitic steels under dry rolling-sliding conditions}},
    year = {2013},
    journal = {Wear},
    author = {Leiro, A. and Vuorinen, E. and Sundin, K. G. and Prakash, B. and Sourmail, T. and Smanio, V. and Caballero, F. G. and Garcia-Mateo, C. and Elvira, Roberto},
    number = {1},
    pages = {42--47},
    volume = {298-299},
    publisher = {Elsevier},
    url = {http://dx.doi.org/10.1016/j.wear.2012.11.064},
    isbn = {0043-1648},
    doi = {10.1016/j.wear.2012.11.064},
    issn = {00431648},
    keywords = {Bainite, Nanostructured materials, Rolling-sliding, Steel, Wear}
}

@article{Sourmail2013,
    title = {{Evaluation of potential of high Si high C steel nanostructured bainite for wear and fatigue applications}},
    year = {2013},
    journal = {Materials Science and Technology (United Kingdom)},
    author = {Sourmail, T. and Caballero, F.G. and Garcia-Mateo, C. and Smanio, V. and Ziegler, C. and Kuntz, M. and Elvira, R. and Leiro, A. and Vuorinen, E. and Teeri, T.},
    number = {10},
    pages = {1166--1173},
    volume = {29},
    isbn = {1743284713},
    doi = {10.1179/1743284713Y.0000000242},
    issn = {02670836 17432847},
    keywords = {Fatigue, Low temperature bainite, Nanostructured bainite, Ultrahigh strength, Wear}
}

@article{Caballero2002,
    title = {{Very strong low temperature bainite}},
    year = {2002},
    journal = {Materials Science and Technology},
    author = {Caballero, F. G. and Bhadeshia, H. K. D. H. and Mawella, K. J. a. and Jones, D. G. and Brown, P.},
    number = {3},
    pages = {279--284},
    volume = {18},
    isbn = {0267-0836},
    doi = {10.1179/026708301225000725},
    issn = {02670836}
}

@article{Solano-Alvarez2016,
    title = {{Soft novel form of white-etching matter and ductile failure of carbide-free bainitic steels under rolling contact stresses}},
    year = {2016},
    journal = {Acta Materialia},
    author = {Solano-Alvarez, W. and Pickering, E.J. and Peet, M.J. and Moore, K.L. and Jaiswal, J. and Bevan, A. and Bhadeshia, H.K.D.H.},
    pages = {215--226},
    volume = {121},
    publisher = {Elsevier Ltd},
    url = {http://linkinghub.elsevier.com/retrieve/pii/S1359645416307005},
    doi = {10.1016/j.actamat.2016.09.012},
    issn = {13596454},
    keywords = {carbide-free bainite}
}

@article{Solano-Alvarez2014,
    title = {{Degradation of nanostructured bainitic steel under rolling contact fatigue}},
    year = {2014},
    journal = {Materials Science and Engineering A},
    author = {Solano-Alvarez, W. and Pickering, E. J. and Bhadeshia, H. K D H},
    pages = {156--164},
    volume = {617},
    publisher = {Elsevier},
    url = {http://dx.doi.org/10.1016/j.msea.2014.08.071},
    isbn = {0921-5093},
    doi = {10.1016/j.msea.2014.08.071},
    issn = {09215093},
    keywords = {Bearing steel, Nanostructured bainite, Rolling contact fatigue, Structural degradation, Void formation}
}

@article{Peet2011,
    title = {{Fatigue of extremely fine bainite}},
    year = {2011},
    journal = {Materials Science and Technology},
    author = {Peet, M J and Hill, P and Rawson, M and Wood, S and Bhadeshia, H K D H},
    number = {1},
    pages = {119--123},
    volume = {27},
    doi = {10.1179/026708310X12688283410244},
    issn = {02670836},
    keywords = {bainite, fatigue, inclusions, nanostructure, retained austenite}
}

@article{Fielding2014a,
    title = {{Hydrogen diffusion and the percolation of austenite in nanostructured bainitic steel}},
    year = {2014},
    journal = {Proceedings of the Royal Society A},
    author = {Fielding, Lucy. C. D. and Song, E. J. and Han, D. K. and Bhadeshia, H. K. D. H. and Suh, Dong-Woo},
    number = {May},
    pages = {1--32},
    volume = {470},
    url = {http://rspa.royalsocietypublishing.org/content/470/2168/20140108.short},
    isbn = {1364-5021{\textbackslash}r1471-2946},
    doi = {10.1098/rspa.2014.0108},
    issn = {14712946}
}

@book{Bhadeshia2001,
    title = {{Bainite in Steels}},
    year = {2001},
    author = {Bhadeshia, H.K.D.H.},
    edition = {Second},
    pages = {1--464},
    publisher = {Maney Publishing},
    isbn = {1861251122},
    doi = {10.1017/CBO9781107415324.004},
    issn = {1098-6596},
    pmid = {25246403},
    arxivId = {arXiv:1011.1669v3}
}

@article{Bhadeshia2013,
    title = {{The first bulk nanostructured metal}},
    year = {2013},
    journal = {Science and Technology of Advanced Materials},
    author = {Bhadeshia, H K D H},
    number = {November},
    pages = {1--7},
    volume = {6996},
    doi = {10.1088/1468-6996/14/1/014202},
    keywords = {alloy design, bainite, nanostructured, phase transformation, steel}
}

@article{Hulme-Smith2013,
    title = {{Enhanced thermal stability in nanostructured bainitic steel}},
    year = {2013},
    journal = {Scripta Materialia},
    author = {Hulme-Smith, C. N. and Lonardelli, I. and Peet, M. J. and Dippel, A. C. and Bhadeshia, H. K D H},
    number = {2},
    pages = {191--194},
    volume = {69},
    publisher = {Acta Materialia Inc.},
    url = {http://dx.doi.org/10.1016/j.scriptamat.2013.03.029},
    isbn = {1359-6462},
    doi = {10.1016/j.scriptamat.2013.03.029},
    issn = {13596462},
    keywords = {Cementite precipitation, Nanostructured bainite, Silicon, Synchrotron radiation, Thermal stability}
}

@article{Caballero2004,
    title = {{Very strong bainite}},
    year = {2004},
    journal = {Current Opinion in Solid State and Materials Science},
    author = {Caballero, F. G. and Bhadeshia, H. K D H},
    number = {3-4},
    pages = {251--257},
    volume = {8},
    isbn = {1359-0286},
    doi = {10.1016/j.cossms.2004.09.005},
    issn = {13590286},
    keywords = {Bainite, Phase transformations, Retained austenite, Steels, Strength}
}

@article{Fielding2014,
    title = {{Shear band structure in ballistically tested bainitic steels}},
    year = {2014},
    journal = {Materials Science and Technology},
    author = {Fielding, Lucy. C. D. and Bhadeshia, Harshad Kumar Dharamshi Hansraj},
    number = {000},
    pages = {812--817},
    volume = {30},
    url = {http://www.maneyonline.com/doi/abs/10.1179/1743284713Y.0000000403},
    isbn = {1743284713},
    doi = {10.1179/1743284713Y.0000000403},
    issn = {0267-0836},
    keywords = {adiabatic shear band, bainitic steels, high strain rate deformation, mechanical mixing, shear strain}
}

@misc{EASA2012,
    title = {{ED Decision 2012/022/R}},
    year = {2012},
    booktitle = {EASA Handbook},
    author = {{EASA}},
    number = {December 2012},
    pages = {1--3},
    isbn = {0020112009},
    keywords = {aviation agency, damage tolerance, fatigue}
}

@article{Roebuck2001,
    title = {{The temperature dependence of {$\gamma$}’ volume fraction in a Ni-based single crystal superalloy from resisitivity measurements}},
    year = {2001},
    journal = {Scripta Materialia},
    author = {Roebuck, B and Cox, D and Reed, R},
    pages = {917--921},
    volume = {44},
    doi = {10.1016/S1359-6462(00)00662-X},
    issn = {13596462},
    keywords = {gamma prime, phase volume fraction, resistivity, superalloys}
}

@article{Flower2000,
    title = {{Electron backscattering diffraction study of acicular ferrite, bainite, and martensite steel microstructures}},
    year = {2000},
    journal = {Materials Science and Technology},
    author = {Flower, H.M. and Lindley, T.C.},
    number = {1},
    pages = {26--40},
    volume = {16},
    isbn = {0267-0836},
    doi = {10.1179/026708300773002636},
    issn = {02670836},
    keywords = {csl33}
}

@article{Goldstein2006,
    title = {{The formation of plessite in meteoritic metal}},
    year = {2006},
    journal = {Meteoritics {\&} Planetary Science},
    author = {Goldstein, J. I. and Michael, J. R.},
    number = {4},
    month = {4},
    pages = {553--570},
    volume = {41},
    doi = {10.1111/j.1945-5100.2006.tb00482.x},
    issn = {10869379}
}

@article{Ashwal2010,
    title = {{The temporality of anorthosites}},
    year = {2010},
    journal = {The Canadian Mineralogist},
    author = {Ashwal, L D},
    number = {4},
    pages = {711--728},
    volume = {48},
    url = {http://www.canmin.org/cgi/doi/10.3749/canmin.48.4.711},
    doi = {10.3749/canmin.48.4.711},
    issn = {0008-4476},
    keywords = {anorthosite, archean, layered intrusions, proterozoic, tectonic setting, temporality}
}

@book{Deer1992,
    title = {{An Introduction to the rock-forming minerals}},
    year = {1992},
    author = {Deer, William Alexander and Howie, Robert Andrew and Zussman, Jack},
    pages = {510},
    publisher = {Longman},
    address = {London},
    isbn = {978-0903056274}
}

@article{Buick2001,
    title = {{Precise U-Pb titanite age constraints on the emplacement of the Bushveld Complex, South Africa}},
    year = {2001},
    journal = {Journal of the Geological Society},
    author = {Buick, I S and Maas, R and Gibson, R},
    number = {1},
    pages = {3--6},
    volume = {158},
    isbn = {0016-7649},
    doi = {10.1144/jgs.158.1.3},
    issn = {0016-7649},
    pmid = {12872}
}

@article{Morse1984,
    title = {{Origin of strongly reversed rims on plagioclase in cumulates}},
    year = {1984},
    journal = {Earth and Planetary Science Letters},
    author = {Morse, S. A. and Nolan, Kathleen M.},
    number = {3},
    pages = {485--498},
    volume = {68},
    isbn = {0012-821X},
    doi = {10.1016/0012-821X(84)90132-8},
    issn = {0012821X}
}

@article{Cawthorn2005,
    title = {{Platinum group element, chromium and vanadium deposits in mafic and ultramafic rocks}},
    year = {2005},
    journal = {Economic Geology},
    author = {Cawthorn, R. Grant and Barnes, Sj and Ballhaus, Chris and Malitch, Kreshimir N.},
    pages = {215--249},
    volume = {100th Anni},
    url = {https://publications.csiro.au/rpr/pub?list=BRO&pid=procite:05600c44-a8ef-42ac-b0f2-7704fcc2f3f7}
}

@article{Holness2011,
    title = {{Silicate liquid immiscibility within the crystal mush: late-stage magmatic microstructures in the Skaergaard intrusion, East Greenland}},
    year = {2011},
    journal = {Journal of Petrology},
    author = {Holness, Marian B and Stripp, Gemma and Humphreys, MCS and Veksler, Ilya V and Nielsen, Troels FD and Tegner, Christian},
    number = {1},
    pages = {175--222},
    volume = {52}
}

@article{Cawthorn1998,
    title = {{Emplacement and crystallization time for the Bushveld Complex}},
    year = {1998},
    journal = {Journal of Petrology},
    author = {Cawthorn, R Grant and Walraven, Feodor},
    number = {9},
    pages = {1669--1687},
    volume = {39}
}

@article{Yang1996,
    title = {{A revision of the Fe-Ni phase diagram at low temperatures (<400 {${}^\circ$}C)}},
    year = {1996},
    journal = {Journal of Phase Equilibria},
    author = {Yang, C. W. and Williams, D. B. and Goldstein, J. I.},
    number = {6},
    pages = {522--531},
    volume = {17},
    isbn = {1054-9714},
    doi = {10.1007/BF02665999},
    issn = {10549714}
}

@article{Rollett2007,
    title = {{Three-dimensional characterization of microstructure by electron back-scatter diffraction}},
    year = {2007},
    journal = {Annual Review of Materials Research},
    author = {Rollett, A.D. and Lee, S.B. and Campman, R. and Rohrer, G.S.},
    number = {1},
    pages = {627--658},
    volume = {37},
    isbn = {1531-7331},
    doi = {10.1146/annurev.matsci.37.052506.084401},
    issn = {1531-7331},
    keywords = {microscopy, orientation scanning, statistical reconstruction}
}

@article{Smith2016,
    title = {{Phase Transformation Strengthening of High Temperature Superalloys}},
    year = {2016},
    journal = {Pending Submission},
    author = {Smith, T.M. and Esser, B.D. and Antolin, N. and Carlsson, A. and Williams, R.E.A. and Wessman, A. and Hanlon, T. and Fraser, H.L. and Windl, W. and McComb, D.W. and Mills, M.J.},
    number = {November},
    doi = {10.1038/ncomms13434},
    issn = {2041-1723}
}

@article{Zhang2002,
    title = {{Accurate orientation relationship between ferrite and austenite in low carbon martensite and granular bainite}},
    year = {2002},
    journal = {Scripta Materialia},
    author = {Zhang, M. X. and Kelly, P. M.},
    number = {11},
    pages = {749--755},
    volume = {47},
    isbn = {1359-6462},
    doi = {10.1016/S1359-6462(02)00196-3},
    issn = {13596462},
    keywords = {Bainite, Electron diffraction, Martensite, Orientation relationship}
}

@article{Barber1996,
    title = {{The quickhull algorithm for convex hulls}},
    year = {1996},
    journal = {ACM Transactions on Mathematical Software},
    author = {Barber, C. Bradford and Dobkin, David P. and Huhdanpaa, Hannu},
    number = {4},
    pages = {469--483},
    volume = {22},
    isbn = {0098-3500},
    doi = {10.1145/235815.235821},
    issn = {00983500},
    pmid = {25246403},
    arxivId = {arXiv:1011.1669v3}
}

@article{Chen2015,
    title = {{Statistical Estimation and Clustering of Group-invariant Orientation Parameters}},
    year = {2015},
    author = {Chen, Yu-Hui and Wei, Dennis and Newstadt, Gregory and DeGraef, Marc and Simmons, Jeffrey and Hero, Alfred},
    number = {October},
    url = {http://arxiv.org/abs/1503.04474},
    isbn = {9780996452717},
    arxivId = {1503.04474}
}

@article{Trimby1999,
    title = {{Microstructural imaging techniques: A comparison between light and scanning electron microscopy}},
    year = {1999},
    journal = {Tectonophysics},
    author = {Trimby, Patrick W. and Prior, David J.},
    number = {1-4},
    pages = {71--81},
    volume = {303},
    isbn = {0040-1951},
    doi = {10.1016/S0040-1951(98)00263-7},
    issn = {00401951},
    keywords = {Crystallographic orientation, Microscopy, Microstructure, SEM}
}

@article{Xu2006,
    title = {{Estimation of location parameters for spherically symmetric distributions}},
    year = {2006},
    journal = {Journal of Multivariate Analysis},
    author = {Xu, Jian Lun and Izmirlian, Grant},
    number = {2},
    pages = {514--525},
    volume = {97},
    doi = {10.1016/j.jmva.2005.03.013},
    issn = {0047259X},
    arxivId = {1411.2540v2},
    keywords = {James-Stein type estimators, Location parameters, Quadratic loss, Risk function, Spherical distributions}
}

@article{Kuo2016,
    title = {{The effect of interdendritic {$\delta$} phase on the mechanical properties of Alloy 718 built up by additive manufacturing}},
    year = {2016},
    journal = {Materials {\&} Design},
    author = {Kuo, Yen-Ling and Horikawa, Shota and Kakehi, Koji},
    publisher = {Elsevier Ltd},
    url = {http://linkinghub.elsevier.com/retrieve/pii/S026412751631543X},
    doi = {10.1016/j.matdes.2016.12.026},
    issn = {02641275},
    keywords = {additive manufacturing, delta phase, direct metal laser sintering, dmls}
}

@article{Prior1999a,
    title = {{Problems in determining the misorientation axes, for small angular misorientations, using electron backscatter diffraction in the SEM}},
    year = {1999},
    journal = {Journal of Microscopy},
    author = {Prior, D. J.},
    number = {3},
    pages = {217--225},
    volume = {195},
    isbn = {00222720},
    doi = {10.1046/j.1365-2818.1999.00572.x},
    issn = {00222720},
    pmid = {10460687},
    keywords = {BKD, Backscatter Kikuchi diffraction, Backscatter diffraction, EBSP, Electron backscatter diffraction EBSD, Electron backscattering patterns, Misorientation}
}

@article{Prior1999,
    title = {{Feldspar fabrics in a greenschist facies albite-rich mylonite from electron backscatter diffraction}},
    year = {1999},
    journal = {Tectonophysics},
    author = {Prior, David J. and Wheeler, John},
    number = {1-4},
    pages = {29--49},
    volume = {303},
    isbn = {0040-1951},
    doi = {10.1016/S0040-1951(98)00257-1},
    issn = {00401951},
    keywords = {Deformation, Electron Backscatter Diffraction (EBSD), Plagioclase, Texture}
}

@article{Suwa1979,
    title = {{Plagioclase twin laws and fabrics in three specimens of anorthosite}},
    year = {1979},
    journal = {Lithos},
    author = {Suwa, Kanenori},
    number = {2},
    pages = {99--107},
    volume = {12},
    doi = {10.1016/0024-4937(79)90041-0},
    issn = {00244937}
}

@article{Frank1992,
    title = {{The conformal neo-eulerian orientation map}},
    year = {1992},
    journal = {Philosophical Magazine A},
    author = {Frank, F. C.},
    number = {5},
    pages = {1141--1149},
    volume = {65},
    isbn = {0141861920820},
    doi = {10.1080/01418619208201501},
    issn = {01418610}
}

@article{Morawiec1996,
    title = {{Rodrigues parameterization for orientation and misorientation distributions}},
    year = {1996},
    journal = {Philosophical Magazine A},
    author = {Morawiec, Adam and Field, D. P.},
    number = {4},
    pages = {1113--1130},
    volume = {73},
    url = {http://www.tandfonline.com/doi/abs/10.1080/01418619608243708},
    doi = {10.1080/01418619608243708},
    issn = {0141-8610}
}

@article{Patala2013,
    title = {{Symmetries in the representation of grain boundary-plane distributions}},
    year = {2013},
    journal = {Philosophical Magazine},
    author = {Patala, Srikanth and Schuh, Christopher A.},
    number = {5},
    pages = {524--573},
    volume = {93},
    url = {http://www.scopus.com/inward/record.url?eid=2-s2.0-84873318089&partnerID=tZOtx3y1},
    doi = {10.1080/14786435.2012.722700},
    issn = {1478-6435},
    keywords = {crystal symmetry, crystallography, gain boundary}
}

@article{Rosca2014a,
    title = {{A new method of constructing a grid in the space of 3D rotations and its applications to texture analysis}},
    year = {2014},
    journal = {Modelling and Simulation in Materials Science and Engineering},
    author = {Ro{\c{s}}ca, D and Morawiec, Adam and De Graef, M},
    number = {7},
    pages = {075013},
    volume = {22},
    url = {http://stacks.iop.org/0965-0393/22/i=7/a=075013?key=crossref.72c24cf42862cc0e238fcb5b9544e432},
    doi = {10.1088/0965-0393/22/7/075013},
    issn = {0965-0393}
}

@article{Homer2015,
    title = {{Grain Boundary Plane Orientation Fundamental Zones and Structure-Property Relationships.}},
    year = {2015},
    journal = {Scientific reports},
    author = {Homer, Eric R and Patala, Srikanth and Priedeman, Jonathan L},
    pages = {15476},
    volume = {5},
    publisher = {Nature Publishing Group},
    url = {http://www.ncbi.nlm.nih.gov/pubmed/26498715%5Cnhttp://www.pubmedcentral.nih.gov/articlerender.fcgi?artid=PMC4620447},
    doi = {10.1038/srep15476},
    issn = {2045-2322},
    pmid = {26498715}
}

@article{Sutton1996,
    title = {{Statistical representation and analysis of orientational data}},
    year = {1996},
    journal = {Philosophical Magazine Letters},
    author = {Sutton, A. P},
    number = {5},
    pages = {389--394},
    volume = {74},
    doi = {10.1080/095008396180137},
    issn = {09500839}
}

@article{Nolze2016,
    title = {{Orientations - perfectly colored}},
    year = {2016},
    journal = {Journal of Applied Crystallography},
    author = {Nolze, Gert and Hielscher, Ralf},
    pages = {1786--1802},
    volume = {49},
    doi = {10.1107/S1600576716012942},
    issn = {16005767},
    keywords = {color coding, electron backscatter diffraction, orientation, symmetry groups}
}

@article{Patala2011,
    title = {{The topology of homophase misorientation spaces}},
    year = {2011},
    journal = {Philosophical Magazine},
    author = {Patala, Srikanth and Schuh, C.A.},
    number = {10},
    pages = {1489--1508},
    volume = {91},
    url = {http://www.scopus.com/inward/record.url?eid=2-s2.0-79952914204&partnerID=tZOtx3y1},
    doi = {10.1080/14786435.2010.541169},
    issn = {1478-6435},
    keywords = {crystal symmetry, crystal topology, crystalline interface, crystallography, grain boundary}
}

@article{Bachmann2010,
    title = {{Texture analysis with MTEX - free and open source software toolbox}},
    year = {2010},
    journal = {Solid State Phenomena},
    author = {Bachmann, Florian and Hielscher, Ralf and Schaeben, Helmut},
    month = {2},
    pages = {63--68},
    volume = {160},
    url = {http://www.scientific.net/SSP.160.63},
    isbn = {978-3-908451-78-5},
    doi = {10.4028/www.scientific.net/SSP.160.63},
    issn = {1662-9779},
    keywords = {Abstract., Darboux differential equation, Dirichlet kernel, EBSD data, Orientation density function, darboux differential equation, de la Vall{\'{e}}e Poussin kernel, de la vall{\'{e}}e poussin, dirichlet kernel, ebsd data, fast spherical Fourier transform, fast spherical fourier transform, geodesic radon transform, kernel, non-parametric kernel, non-parametric kernel density estimation., orientation density function, pole density function, pole figure data, radially, radially symmetric basis function, symmetric basis function, totally, totally geodesic Radon transform}
}

@article{Mainprice2011,
    title = {{Calculating anisotropic physical properties from texture data using the MTEX open-source package}},
    year = {2011},
    journal = {Geological Society, London, Special Publications},
    author = {Mainprice, D. and Hielscher, R. and Schaeben, H.},
    number = {1},
    pages = {175--192},
    volume = {360},
    isbn = {0305-8719},
    doi = {10.1144/SP360.10},
    issn = {0305-8719}
}

@article{Morawiec2016,
    title = {{On representing rotations by Rodrigues parameters in non-orthonormal reference systems}},
    year = {2016},
    journal = {Acta Crystallographica},
    author = {Morawiec, Adam},
    pages = {548--556},
    volume = {A72},
    publisher = {International Union of Crystallography},
    doi = {10.1107/S2053273316009426},
    issn = {2053-2733},
    keywords = {a rodrigues vector is, a triplet of real, because of its properties, e, frames, g, lattices, numbers used for parameterizing, or orientations in three-dimensional, quaternions, rodrigues parameters, rotation representation, rotations, space}
}

@article{Morawiec2010,
    title = {{Volume of intersection of two balls in orientation space}},
    year = {2010},
    journal = {Acta Crystallographica Section A: Foundations of Crystallography},
    author = {Morawiec, Adam},
    number = {6},
    pages = {717--719},
    volume = {66},
    publisher = {International Union of Crystallography},
    isbn = {0108767310},
    doi = {10.1107/S0108767310035403},
    issn = {01087673},
    pmid = {20962381},
    keywords = {SO(3), coincidence lattices, crystallographic texture, orientation space, orthogonal groups}
}

@article{Kalidindi2015,
    title = {{Materials data science: current status and future outlook}},
    year = {2015},
    journal = {Annual Review of Materials Research},
    author = {Kalidindi, Surya R. and De Graef, Marc},
    number = {1},
    pages = {171--193},
    volume = {45},
    url = {http://www.annualreviews.org/doi/10.1146/annurev-matsci-070214-020844},
    isbn = {1531-7331},
    doi = {10.1146/annurev-matsci-070214-020844},
    issn = {1531-7331},
    keywords = {materials data analytics, materials data management, materials database, materials e-collaboration platform, process-structure-property linkage}
}

@phdthesis{Tong2016,
    title = {{EBSD characterisation of heterogeneous microstructures in zirconium alloys}},
    year = {2016},
    author = {Tong, Vivian Suetto},
    number = {July},
    pages = {210},
    school = {Imperical College},
    address = {London}
}

@article{Morawiec1992,
    title = {{Functions describing orientation correlations in polycrystalline materials}},
    year = {1992},
    journal = {Textures and Microstructures},
    author = {Morawiec, Adam and Pospiech, J.},
    number = {1-2},
    pages = {67--74},
    volume = {19},
    doi = {10.1155/TSM.19.67},
    issn = {0730-3300},
    keywords = {coherence functions, discretization, individual grain orientations, series expansion, two-point orientation correlation}
}

@article{Morawiec1989,
    title = {{Properties of projection lines in the space of the orientation distribution function}},
    year = {1989},
    journal = {Texture and Microstructures},
    author = {Morawiec, Adam and Pospiech, Jan},
    number = {C},
    pages = {243--264},
    volume = {10},
    isbn = {3764327804},
    keywords = {embryo, innervation, nerves}
}

@misc{Nabarro2000,
    title = {{Biographical Memoirs Sir (Frederick) Charles Frank, O.B.E}},
    year = {2000},
    author = {Nabarro, FRN and Nye, JF},
    number = {46},
    pages = {177--196}
}

@article{Sutton2015,
    title = {{The five-dimensional parameter space of grain boundaries}},
    year = {2015},
    journal = {Proceedings of the Royal Society A: Mathematical, Physical and Engineering Science},
    author = {Sutton, A. P. and Banks, E. P. and Warwick, A. R.},
    number = {2181},
    pages = {20150442},
    volume = {471},
    url = {http://rspa.royalsocietypublishing.org/content/471/2181/20150442},
    doi = {10.1098/rspa.2015.0442},
    issn = {1364-5021},
    keywords = {materials science, solid state physics}
}

@article{Saylor2004,
    title = {{Distribution of grain boundaries in aluminum as a function of five macroscopic parameters}},
    year = {2004},
    journal = {Acta Materialia},
    author = {Saylor, David M. and El Dasher, Bassem S. and Rollett, Anthony D. and Rohrer, Gregory S.},
    number = {12},
    pages = {3649--3655},
    volume = {52},
    isbn = {1359-6454},
    doi = {10.1016/j.actamat.2004.04.018},
    issn = {13596454},
    keywords = {Aluminum, Electron backscattering patterns, Grain boundaries, Microstructure, Texture}
}

@article{Morawiec2009,
    title = {{On the frequency of occurrence of tilt and twist grain boundaries}},
    year = {2009},
    journal = {Scripta Materialia},
    author = {Morawiec, Adam},
    number = {4},
    pages = {438--440},
    volume = {61},
    publisher = {Acta Materialia Inc.},
    url = {http://dx.doi.org/10.1016/j.scriptamat.2009.04.037},
    isbn = {1359-6462},
    doi = {10.1016/j.scriptamat.2009.04.037},
    issn = {13596462},
    keywords = {Coincidence site lattice (CSL), Grain boundaries, Interfaces, Twin grain boundary}
}

@article{Mainprice2015,
    title = {{Descriptive tools for the analysis of texture projects with large datasets using MTEX: strength, symmetry and components}},
    year = {2015},
    journal = {Geological Society, London, Special Publications},
    author = {Mainprice, David and Bachmann, Florian and Hielscher, Ralf and Schaeben, Helmut},
    number = {1},
    pages = {251--271},
    volume = {409},
    isbn = {0305-8719},
    doi = {10.1144/SP409.8},
    issn = {0305-8719}
}

@article{Lloyd1997,
    title = {{Misorientation analysis and the formation and orientation of subgrain and grain boundaries}},
    year = {1997},
    journal = {Tectonophysics},
    author = {Lloyd, Geoffrey E. and Farmer, Andrew B. and Mainprice, David},
    number = {1-4},
    pages = {55--78},
    volume = {279},
    isbn = {0040-1951},
    doi = {10.1016/S0040-1951(97)00115-7},
    issn = {00401951},
    keywords = {crystallographic orientation, grain boundaries, sem, subgrains}
}

@article{Tari2013,
    title = {{Back calculation of parent austenite orientation using a clustering approach}},
    year = {2013},
    journal = {Journal of Applied Crystallography},
    author = {Tari, V. and Rollett, A. D. and Beladi, H.},
    number = {1},
    pages = {210--215},
    volume = {46},
    isbn = {00218898 (ISSN)},
    doi = {10.1107/S002188981204914X},
    issn = {00218898},
    keywords = {misorientation fundamental zones, orientation relationships, parent orientations, phase transformation, steels}
}

@article{Morawiec2009a,
    title = {{Models of uniformity for grain boundary distributions}},
    year = {2009},
    journal = {Journal of Applied Crystallography},
    author = {Morawiec, Adam},
    number = {5},
    pages = {783--792},
    volume = {42},
    publisher = {International Union of Crystallography},
    doi = {10.1107/S0021889809025461},
    issn = {00218898},
    keywords = {Grain boundaries, Interfaces, Polycrystalline microstructure, Texture}
}

@article{Britton2016,
    title = {{Tutorial: Crystal orientations and EBSD - Or which way is up?}},
    year = {2016},
    journal = {Materials Characterization},
    author = {Britton, T. B. and Jiang, J. and Guo, Y. and Vilalta-Clemente, A. and Wallis, D. and Hansen, L. N. and Winkelmann, A. and Wilkinson, A. J.},
    pages = {113--126},
    volume = {117},
    publisher = {The Authors},
    url = {http://dx.doi.org/10.1016/j.matchar.2016.04.008},
    isbn = {1044-5803},
    doi = {10.1016/j.matchar.2016.04.008},
    issn = {10445803},
    keywords = {Crystal orientation, Electron backscatter diffraction, Electron microscopy, Texture}
}

@book{Freeden2015,
    title = {{Handbook of Geomathematics: Second Edition}},
    year = {2015},
    booktitle = {Handbook of Geomathematics: Second Edition},
    author = {Freeden, Willi and Nashed, M. Zuhair and Sonar, Thomas},
    pages = {1--3170},
    isbn = {9783642545511},
    doi = {10.1007/978-3-642-54551-1},
    issn = {14429985},
    pmid = {21138000},
    arxivId = {arXiv:1011.1669v3}
}

@article{Singh2016,
    title = {{Orientation sampling for dictionary-based diffraction pattern indexing methods}},
    year = {2016},
    journal = {Modelling and Simulation in Materials Science and Engineering},
    author = {Singh, Saransh and De Graef, Marc},
    number = {24},
    pages = {1--22},
    publisher = {IOP Publishing},
    doi = {10.1088/0965-0393/24/8/085013},
    issn = {0965-0393}
}

@article{Stuelpnagel1964,
    title = {{On the parametrization of the three-dimensional rotation group}},
    year = {1964},
    journal = {SIAM Review},
    author = {Stuelpnagel, John},
    number = {4},
    pages = {422--430},
    volume = {6},
    url = {http://epubs.siam.org/doi/abs/10.1137/1006093},
    isbn = {00361445},
    doi = {10.1137/1006093},
    issn = {0036-1445}
}

@article{Euler1776,
    title = {{Solutio quorundam problematum Diophantaeorum}},
    year = {1776},
    journal = {Novi commentarii Academiae Scientiarum Imperialis},
    author = {Euler, L},
    pages = {12--14},
    volume = {20}
}

@inproceedings{Laine2016,
    title = {{Grain boundary interactions of deformation twins in CP titanium after room temperature ballistic impact testing}},
    year = {2016},
    booktitle = {Proceedings of the 13th World Conference on Titanium},
    author = {Lain{\'{e}}, Steven J. and Knowles, Kevin M. and Rugg, David},
    pages = {1071--1076},
    url = {http://doi.wiley.com/10.1002/9781119296126.ch182},
    isbn = {9781119296126},
    doi = {10.1002/9781119296126.ch182},
    keywords = {ebsd, electron backscattered diffraction, high-speed deformation, titanium, twinning}
}

@misc{pat_us8708655,
    title = {{US 8,708,655 B2}},
    year = {2014},
    author = {Farris, John R. and Surace, Raymond},
    number = {1},
    pages = {1--6},
    volume = {2}
}

@misc{Rolls-Roy1980,
    title = {{RLH6210}},
    year = {1980},
    author = {Hutton, J},
    pages = {1}
}

@article{Graf2007,
    title = {{Best Practice Guidelines on Publication Ethics: A publisher's perspective}},
    year = {2007},
    journal = {International Journal of Clinical Practice},
    author = {Graf, Chris and Wager, Elizabeth and Bowman, Alyson and Fiack, Suzan and Scott-lichter, Diane and Robinson, Andrew},
    number = {SUPPL. 152},
    pages = {1--26},
    volume = {61},
    isbn = {1368-5031{\textbackslash}r1742-1241},
    doi = {10.1111/j.1742-1241.2006.01230.x},
    issn = {13685031},
    pmid = {17206953}
}

@misc{SAPPHIRE2016,
    title = {{Principles of Authorship and Good Practice Tips}},
    year = {2016},
    author = {Group, SAPPHIRE},
    number = {January},
    pages = {1--16},
    address = {Leicester},
    isbn = {9780993338038},
    keywords = {authorship, best practise}
}

@article{Araujo2014,
    title = {{Analysis of Grain Boundary Character in a Fine-Grained Nickel-Based Superalloy 718}},
    year = {2014},
    journal = {Journal of Materials Engineering and Performance},
    author = {Araujo, L. S. and dos Santos, D. S. and Godet, S. and Dille, J. and Pinto, A. L. and de Almeida, L. H.},
    number = {11},
    pages = {4130--4135},
    volume = {23},
    doi = {10.1007/s11665-014-1172-8},
    issn = {15441024},
    keywords = {coincident site lattice, grain boundary engineering, superalloy 718}
}

@article{Randle2005,
    title = {{The role of vicinal S3 boundaries and S9 boundaries in grain boundary engineering}},
    year = {2005},
    journal = {Journal of Materials Science},
    author = {Randle, Valerie and Hu, Yan},
    number = {12},
    pages = {3243--3246},
    volume = {40},
    url = {http://springerlink.metapress.com/openurl.asp?genre=article&id=doi:10.1007/s10853-005-2692-2},
    isbn = {0022-2461},
    doi = {10.1007/s10853-005-2692-2},
    issn = {0022-2461}
}

@article{Randle2011,
    title = {{The role of S9 boundaries in grain boundary engineering}},
    year = {2011},
    journal = {Metallurgical and Materials Transactions A: Physical Metallurgy and Materials Science},
    author = {Randle, Valerie and Coleman, M. and Waterton, M.},
    number = {3},
    pages = {582--586},
    volume = {42},
    doi = {10.1007/s11661-010-0302-7},
    issn = {10735623},
    keywords = {csl3, csl9, nickel-base, stress corrosion cracking, triple junction}
}

@article{Warrington1971,
    title = {{The coincidence site lattice and grain boundaries}},
    year = {1971},
    journal = {Scripta Metallurgica},
    author = {Warrington, D H and Bufalini, P},
    pages = {771--776},
    volume = {5},
    keywords = {csl, csl9}
}

@article{Odashima2008,
    title = {{Formation and deformation mechanisms of pyroxene-spinel symplectite in an ascending mantle, the Horoman peridotite complex, Japan: An EBSD (electron backscatter diffraction) study}},
    year = {2008},
    journal = {Journal of Mineralogical and Petrological Sciences},
    author = {Odashima, Norihiro and Morishita, Tomoaki and Ozawa, Kazuhito and Nagahara, Hiroko and Tsuchiyama, Akira and Nagashima, Ryoko},
    number = {1},
    pages = {1--15},
    volume = {103},
    isbn = {1345-6296},
    doi = {10.2465/jmps.070222b},
    issn = {1345-6296},
    keywords = {Symplectite}
}

@article{Nemeth2017,
    title = {{Environmentally-assisted grain boundary attack as a mechanism of embrittlement in a nickel-based superalloy}},
    year = {2017},
    journal = {Acta Materialia},
    author = {N{\'{e}}meth, A.A.N. and Crudden, D.J. and Armstrong, D.E.J. and Collins, D.M. and Li, K. and Wilkinson, A.J. and Grovenor, C.R.M. and Reed, R.C.},
    pages = {361--371},
    volume = {126},
    url = {http://linkinghub.elsevier.com/retrieve/pii/S1359645416309752},
    doi = {10.1016/j.actamat.2016.12.039},
    issn = {13596454}
}

@article{Wang2017,
    title = {{The effect of precipitation of the eta phase on the microstructure and mechanical propertis of ATI 718Plus}},
    year = {2017},
    journal = {Journal of Alloys and Compounds},
    author = {Wang, Minqing and Du, Jinhui and Deng, Qun and Tian, Zhiling and Zhu, Jing},
    pages = {1--16},
    publisher = {Elsevier B.V.},
    url = {http://dx.doi.org/10.1016/j.jallcom.2017.01.145},
    isbn = {9781634396424},
    issn = {09215093},
    keywords = {Alloy 718Plus, Atom Probe Tomography, Segregation, Stress rupture life, Superalloy, h phase}
}

@article{Heidelbach2013,
    title = {{Inherited fabric in an omphacite symplectite: reconstruction of plastic deformation under ultra-high pressure conditions.}},
    year = {2013},
    journal = {Microscopy and microanalysis},
    author = {Heidelbach, Florian and Terry, Michael P},
    number = {4},
    pages = {942--9},
    volume = {19},
    url = {http://www.ncbi.nlm.nih.gov/pubmed/23663477},
    isbn = {1431927613001},
    doi = {10.1017/S1431927613001451},
    issn = {1435-8115},
    pmid = {23663477},
    keywords = {deformation, electron backscatter diffraction, high pressure, symplectite, textures, topotaxy}
}

@article{Spacek2013,
    title = {{Garnet breakdown, symplectite formation and melting in basanite-hosted peridotite xenoliths from zinst (bavaria, bohemian massif)}},
    year = {2013},
    journal = {Journal of Petrology},
    author = {{\v{S}}pa{\v{c}}ek, Petr and Ackerman, Lukas and Habler, Gerlinde and Abart, Rainer and Ulrych, Jaromir},
    number = {8},
    pages = {1691--1723},
    volume = {54},
    doi = {10.1093/petrology/egt028},
    issn = {00223530},
    keywords = {Bohemian Massif, Eger Rift, Garnet, Kelyphite, Lithospheric mantle, Melting, Metasomatism, Symplectite, Xenolith}
}

@article{Obata2011,
    title = {{Kelyphite and symplectite: textural and mineralogical diversities and universality, and a new dynamic view of their structural formation}},
    year = {2011},
    journal = {New Frontiers in Tectonic Research - General Problems, Sedimentary Basins and Island Arcs},
    author = {Obata, Masaaki},
    number = {2},
    pages = {93--122},
    url = {http://www.intechopen.com/books/new-frontiers-in-tectonic-research-general-problems-sedimentary-basins-and-island-arcs/kelyphite-and-symplectite-textural-and-mineralogical-diversities-and-universality-and-a-new-dynamic-},
    isbn = {978-953-307-595-2},
    doi = {10.5772/20265}
}

@article{Hansen2014,
    title = {{Protracted fabric evolution in olivine: Implications for the relationship among strain, crystallographic fabric, and seismic anisotropy}},
    year = {2014},
    journal = {Earth and Planetary Science Letters},
    author = {Hansen, Lars N. and Zhao, Yong Hong and Zimmerman, Mark E. and Kohlstedt, David L.},
    pages = {157--168},
    volume = {387},
    publisher = {Elsevier B.V.},
    url = {http://dx.doi.org/10.1016/j.epsl.2013.11.009},
    isbn = {0012-821X},
    doi = {10.1016/j.epsl.2013.11.009},
    issn = {0012821X},
    keywords = {Crystallographic-preferred orientation, Electron-backscatter diffraction, Experimental rock deformation, Grain-boundary sliding, Torsion, Upper-mantle seismic anisotropy}
}

@article{Prior1999b,
    title = {{The application of electron backscatter diffraction and orientation constrast imaging in th SEM to textural problems in rocks}},
    year = {1999},
    journal = {American Mineralogist},
    author = {Prior, D J and Boyle, a P and Brenker, F and Cheadle, M C and Day, a and Lopez, G and Peruzzo, L and Potts, G J and Reddy, S and Spiess, R and Timms, N E and Trimby, P and Wheeler, J and Zetterstrom, L and Rior, D Avid J P and Oyle, a L a N P B and Renker, F Rank B and Headle, M Ichael C C and Ay, a Ustin D and Opez, G Loria L and Eruzzo, L U C a P and Otts, G Raham J P and Eddy, S Teve R and Piess, R Ichard S and Imms, N I C K E T and Rimby, P a T T and Heeler, J O H N W and Etterstr{\"{o}}m, L E N a Z},
    pages = {1741--1759},
    volume = {84},
    isbn = {0003-004X},
    doi = {10.2138/am-1999-11-1204},
    issn = {0003004X}
}

@article{Akhtar1975,
    title = {{Basal slip and twinning in a-titanium single crystals}},
    year = {1975},
    journal = {Metallurgical Transactions A},
    author = {Akhtar, A.},
    number = {5},
    pages = {1105--1113},
    volume = {6},
    isbn = {1073-5623},
    doi = {10.1007/BF02661366},
    issn = {03602133}
}

@article{Mises1928,
    title = {{Mechanik der plastischen Form{\"{a}}nderung von Kristallen}},
    year = {1928},
    journal = {ZAMM - Zeitschrift f{\"{u}}r Angewandte Mathematik und Mechanik},
    author = {v Mises, R},
    number = {3},
    pages = {161--185},
    volume = {8}
}

@article{Antonov2017a,
    title = {{Sigma and eta Phase Formation in Advanced Polycrystalline Ni-base Superalloys}},
    year = {2017},
    journal = {Materials Science and Engineering: A},
    author = {Antonov, Stoichko and Huo, Jiajie and Feng, Qiang and Isheim, Dieter and Seidman, David N. and Helmink, Randolph C. and Sun, Eugene and Tin, Sammy},
    publisher = {Elsevier},
    url = {http://linkinghub.elsevier.com/retrieve/pii/S0921509317300874},
    doi = {10.1016/j.msea.2017.01.064},
    issn = {09215093},
    keywords = {Ni6AlNb, Secondary Phases, Sigma, Stability, Superalloy, Thermocalc}
}

@book{hahn1992international,
    title = {{International Tables for Crystallography: Volume A: Space-Group Symmetry}},
    year = {2005},
    author = {Hahn, T},
    edition = {5},
    pages = {890},
    publisher = {Springer Netherlands},
    url = {https://books.google.co.uk/books?id=KzKNvgAACAAJ},
    address = {Dordrecht},
    isbn = {9780792316787}
}

@article{Britton2011,
    title = {{Measurement of residual elastic strain and lattice rotations with high resolution electron backscatter diffraction}},
    year = {2011},
    journal = {Ultramicroscopy},
    author = {Britton, T. B. and Wilkinson, A. J.},
    number = {8},
    pages = {1395--1404},
    volume = {111},
    publisher = {Elsevier},
    url = {http://dx.doi.org/10.1016/j.ultramic.2011.05.007},
    isbn = {0304-3991},
    doi = {10.1016/j.ultramic.2011.05.007},
    issn = {03043991},
    pmid = {21864783},
    keywords = {Copper, Deformation, EBSD, Electron backscatter diffraction, Scanning electron microscope, Strain}
}

@article{Beladi2017,
    title = {{On the crystallographic characteristics of nanobainitic steel}},
    year = {2017},
    journal = {Acta Materialia},
    author = {Beladi, Hossein and Tari, Vahid and Timokhina, Ilana B. and Cizek, Pavel and Rohrer, Gregory S. and Rollett, Anthony D. and Hodgson, Peter D.},
    pages = {426--437},
    volume = {127},
    publisher = {Elsevier Ltd},
    url = {http://linkinghub.elsevier.com/retrieve/pii/S1359645417300836},
    doi = {10.1016/j.actamat.2017.01.058},
    issn = {13596454}
}

@article{Bonnet1981,
    title = {{Determination of near-coincident cells for hexagonal crystals. Related DSC lattices}},
    year = {1981},
    journal = {Acta Crystallographica Section A},
    author = {Bonnet, R. and Cousineau, E. and Warrington, D. H.},
    number = {2},
    pages = {184--189},
    volume = {37},
    isbn = {0201840650},
    doi = {10.1107/S0567739481000466},
    issn = {16005724}
}

@article{Grimmer1989,
    title = {{Systematic determination of coincidence orientations for all hexagonal lattices with axial ratio c/a in a given interval}},
    year = {1989},
    journal = {Acta Crystallographica Section A},
    author = {Grimmer, H.},
    number = {5},
    pages = {320--325},
    volume = {45},
    publisher = {International Union of Crystallography},
    doi = {10.1107/S0108767388014291},
    issn = {16005724},
    keywords = {CSL, CSL7, Coincidence site lattice (CSL), coincident site lattice, hexagonal, titanium}
}

@article{Grimmer1987,
    title = {{Fundamentals for the description of hexagonal lattices in general and in coincidence orientation}},
    year = {1987},
    journal = {Acta Crystallographica Section A},
    author = {Grimmer, H. and Warrington, D. H.},
    number = {2},
    pages = {232--243},
    volume = {43},
    doi = {10.1107/S0108767387099513},
    issn = {16005724}
}

@article{Field1995,
    title = {{On the asymmetric domain of cubic misorientations}},
    year = {1995},
    journal = {Scripta Metallurgica et Materiala},
    author = {Field, David P.},
    number = {1},
    pages = {67--70},
    volume = {32},
    doi = {10.1016/S0956-716X(99)80013-2},
    issn = {0956716X}
}

@article{Echlin2015,
    title = {{The TriBeam system: Femtosecond laser ablation in situ SEM}},
    year = {2015},
    journal = {Materials Characterization},
    author = {Echlin, McLean P. and Straw, Marcus and Randolph, Steven and Filevich, Jorge and Pollock, Tresa M.},
    pages = {1--12},
    volume = {100},
    publisher = {Elsevier Inc.},
    url = {http://dx.doi.org/10.1016/j.matchar.2014.10.023},
    isbn = {1044-5803},
    doi = {10.1016/j.matchar.2014.10.023},
    issn = {10445803},
    keywords = {Ablation, Femtosecond laser, Serial sectioning, Tomography, Ultrafast laser chemistry}
}

@article{Mathur2017,
    title = {{Nucleation of recrystallisation in castings of single crystal Ni-based superalloys}},
    year = {2017},
    journal = {Acta Materialia},
    author = {Mathur, Harshal N. and Panwisawas, Chinnapat and Jones, C. Neil and Reed, Roger C. and Rae, Catherine M.F.},
    publisher = {Elsevier Ltd},
    url = {http://linkinghub.elsevier.com/retrieve/pii/S1359645417301593},
    doi = {10.1016/j.actamat.2017.02.058},
    issn = {13596454}
}

@article{Patala2017,
    title = {{Approximating coincidence - turning a new page for bicrystallography}},
    year = {2017},
    journal = {Acta Crystallographica Section A Foundations and Advances},
    author = {Patala, Srikanth},
    number = {2},
    pages = {85--86},
    volume = {73},
    publisher = {International Union of Crystallography},
    url = {http://scripts.iucr.org/cgi-bin/paper?S2053273317003321},
    doi = {10.1107/S2053273317003321},
    issn = {2053-2733},
    keywords = {2017 international union of, bicrystallography, coincidence site, crystallography, e, engineering applications are polycrystalline, i, interfaces, lattice, most materials used in, they consist of}
}

@article{Runnels2017,
    title = {{A projection-based reformulation of the coincident site lattice {$\Sigma$} for arbitrary bicrystals at finite temperature}},
    year = {2017},
    journal = {Acta Crystallographica Section A Foundations and Advances},
    author = {Runnels, B.},
    number = {2},
    pages = {87--92},
    volume = {73},
    publisher = {International Union of Crystallography},
    url = {http://scripts.iucr.org/cgi-bin/paper?S205327331700122X},
    doi = {10.1107/S205327331700122X},
    issn = {2053-2733},
    keywords = {coincident site, grain boundaries}
}

@article{Banadaki2015,
    title = {{An efficient algorithm for computing the primitive bases of a general lattice plane}},
    year = {2015},
    journal = {Journal of Applied Crystallography},
    author = {Banadaki, Arash D. and Patala, Srikanth},
    pages = {585--588},
    volume = {48},
    publisher = {International Union of Crystallography},
    doi = {10.1107/S1600576715004446},
    issn = {16005767},
    keywords = {basis vectors, bicrystallography, diophantine equation, grain boundaries, interfaces, primitive unit cell}
}

@article{Rauch2013,
    title = {{Solving the 180 Degree Orientation Ambiguity Related to Spot Diffraction Patterns in Transmission Electron Microscopy}},
    year = {2013},
    journal = {Microscopy and Microanalysis},
    author = {Rauch, E.f. and Veron, M.},
    number = {Supplement S2},
    pages = {324--325},
    volume = {19},
    url = {http://journals.cambridge.org.ezproxy1.library.usyd.edu.au/action/displayAbstract?fromPage=online&aid=9031647&fulltextType=AB&fileId=S1431927613003619%5Cnhttp://journals.cambridge.org.ezproxy1.library.usyd.edu.au/action/displayFulltext?pageCode=100101&typ},
    doi = {10.1017/S1431927613003619},
    issn = {1431-9276}
}

@article{Kobler2016,
    title = {{Challenges in quantitative crystallographic characterization of 3D thin films by ACOM-TEM}},
    year = {2016},
    journal = {Ultramicroscopy},
    author = {Kobler, A. and K{\"{u}}bel, C.},
    pages = {84--94},
    volume = {173},
    publisher = {Elsevier},
    url = {http://dx.doi.org/10.1016/j.ultramic.2016.07.007},
    doi = {10.1016/j.ultramic.2016.07.007},
    issn = {03043991},
    keywords = {180{${}^\circ$} ambiguity, ACOM-TEM, Nanocrystalline metals, Quantitative crystallographic analysis, STEM, nanocrystalline metals}
}

@misc{Krakow_script,
    title = {{MTEX scripts and EBSD supporting 'On Three-dimensional Misorientation Spaces' https://doi.org/10.17863/CAM.8815 .}},
    year = {2017},
    booktitle = {On Three-dimensional Misorientation Spaces},
    author = {Krakow, R. and Hielscher, R.},
    pages = {1--10},
    url = {https://github.com/mtex-toolbox/mtex-paper/tree/master/3dMisorientationSpace},
    doi = {https://doi.org/10.17863/CAM.8815},
    keywords = {MTEX script}
}

@article{Lu2009,
    title = {{Revealing the maximum strength in nanotwinned copper.}},
    year = {2009},
    journal = {Science (New York, N.Y.)},
    author = {Lu, L and Chen, X and Huang, X and Lu, K},
    number = {5914},
    pages = {607--10},
    volume = {323},
    url = {http://www.ncbi.nlm.nih.gov/pubmed/19179523},
    isbn = {1095-9203 (Electronic){\textbackslash}r0036-8075 (Linking)},
    doi = {10.1126/science.1167641},
    issn = {1095-9203},
    pmid = {19179523}
}

@article{Ram2015,
    title = {{Error analysis of the crystal orientations and disorientations obtained by the classical electron backscatter diffraction technique}},
    year = {2015},
    journal = {Journal of Applied Crystallography},
    author = {Ram, Farangis and Zaefferer, Stefan and J{\"{a}}pel, Tom and Raabe, Dierk},
    pages = {797--813},
    volume = {48},
    doi = {10.1107/S1600576715005762},
    issn = {16005767},
    keywords = {accuracy, crystallographic disorientation, crystallographic orientation, electron backscatter diffraction (EBSD), error analysis, pattern projection center, precision}
}

@article{Barnard2017,
    title = {{High-resolution scanning precession electron diffraction: Alignment and spatial resolution}},
    year = {2017},
    journal = {Ultramicroscopy},
    author = {Barnard, Jonathan S. and Johnstone, Duncan N. and Midgley, Paul A.},
    number = {September 2016},
    pages = {79--88},
    volume = {174},
    publisher = {Elsevier},
    url = {http://dx.doi.org/10.1016/j.ultramic.2016.12.018},
    doi = {10.1016/j.ultramic.2016.12.018},
    issn = {03043991},
    keywords = {Alignment, Electron diffraction, Precession, STEM, Strain, electron di ff raction}
}

@article{Saunders2003,
    title = {{Using JMatPro to model materials properties and behavior}},
    year = {2003},
    journal = {Jom},
    author = {Saunders, N. and Guo, U. K. Z. and Li, X. and Miodownik, a. P. and Schill{\'{e}}, J. -Ph.},
    number = {12},
    pages = {60--65},
    volume = {55},
    url = {http://link.springer.com/10.1007/s11837-003-0013-2},
    isbn = {1047-4838},
    doi = {10.1007/s11837-003-0013-2},
    issn = {1047-4838}
}

@book{InternationalTables2006,
    title = {{Crystallographic and Noncrystallographic Point Groups}},
    year = {2006},
    booktitle = {International Tables for Crystallography},
    author = {Hahn, T},
    pages = {763--795},
    volume = {A},
    url = {http://it.iucr.org/Ab/},
    isbn = {978-0-7923-6590-7},
    doi = {10.1107/97809553602060000520}
}

@article{Zhang1993,
    title = {{The microstructure and formation of duplex and black plessite in iron meteorites}},
    year = {1993},
    journal = {Geochimica et Cosmochimica Acta},
    author = {Zhang, J. and Williams, D. B. and Goldstein, J. I.},
    number = {15},
    pages = {3725--3735},
    volume = {57},
    isbn = {00167037 (ISSN)},
    doi = {10.1016/0016-7037(93)90151-L},
    issn = {00167037}
}

@phdthesis{Defrain2008,
    title = {{THE FORMATION OF FERRITE IN IRON-NICKEL METEORITES}},
    year = {2008},
    author = {Defrain, Raymond Matthew},
    number = {December},
    pages = {1--168},
    url = {https://etda.libraries.psu.edu/catalog/9127},
    school = {The Pennsylvania State University The},
    keywords = {plessite}
}

@article{Yang2005,
    title = {{The formation of the Widmanst{\"{a}}tten structure in meteorites}},
    year = {2005},
    journal = {Meteoritics {\&} Planetary Science},
    author = {Yang, Jijin and Goldstein, Joseph I.},
    number = {2},
    pages = {239--253},
    volume = {40},
    url = {http://onlinelibrary.wiley.com/doi/10.1111/j.1945-5100.2005.tb00378.x/abstract},
    isbn = {10869379 (ISSN)},
    doi = {10.1111/j.1945-5100.2005.tb00378.x},
    issn = {10869379}
}

@book{Buchwald1975,
    title = {{Handbook of Iron Meteorites Volume 1}},
    year = {1975},
    booktitle = {Handbook of iron meteorites},
    author = {Buchwald, Vagn F},
    pages = {86--136},
    publisher = {University of California Press},
    url = {http://hdl.handle.net/10524/33768}
}

@article{Massalski1966,
    title = {{Speculations about plessite.}},
    year = {1966},
    journal = {Geochimica et Cosmochimica Acta},
    author = {Massalski, T. B. and Park, F. R. and Vassamillet, L. F.},
    pages = {649--662},
    volume = {30},
    doi = {10.1016/0016-7037(66)90095-0},
    issn = {00167037}
}

@article{Nolze2005,
    title = {{Investigation of orientation relationships by EBSD and EDS on the example of the Watson iron meteorite}},
    year = {2005},
    journal = {Crystal Research and Technology},
    author = {Nolze, G. and Geist, V. and Saliwan Neumann, R. and Buchheim, M.},
    number = {8},
    pages = {791--804},
    volume = {40},
    doi = {10.1002/crat.200410434},
    issn = {02321300},
    keywords = {EBSD, Iron meteorite, Kamacite, Orientation relationship, Plessite, Schreibersite, Taenite, Watson iron, Widmanst??tten figures}
}

@article{Nolze2004a,
    title = {{A new method for the investigation of orientation relationships in meteoritic plessite}},
    year = {2004},
    journal = {Crystal Research and Technology},
    author = {Nolze, G. and Geist, V.},
    number = {4},
    pages = {343--352},
    volume = {39},
    doi = {10.1002/crat.200310193},
    issn = {02321300},
    keywords = {Agpalilik, EBSD, Gibeon, Kurdjumov-Sachs, Meteorite, Microstructure, Nishiyama-Wassermann, Orientation relation, Plessite, Watson, Widmanst??tten}
}

@article{Mahadevan2010,
    title = {{Evolution of {$\delta$} Phase Microstructure in Alloy 718}},
    year = {2010},
    journal = {7th International Symposium on Superalloys 718 and Derivatives},
    author = {Mahadevan, Sundararaman and Nalawade, Sachin},
    pages = {737--750},
    url = {http://onlinelibrary.wiley.com/doi/10.1002/9781118495223.ch57/summary},
    isbn = {9781617827709},
    doi = {10.1002/9781118495223.ch57},
    keywords = {alloy 718, microstructure evolution, ni 3 nb phase, {$\delta$} phase}
}

@article{Dillon2014,
    title = {{Determining optimal fallout shelter times following a nuclear detonation}},
    year = {2014},
    journal = {Proceedings of the Royal Society A},
    author = {Dillon, Michael B},
    number = {January},
    pages = {2163},
    volume = {470},
    url = {http://rspa.royalsocietypublishing.org/content/470/2163/20130693},
    doi = {10.1098/rspa.2013.0693},
    issn = {1364-5021, 1471-2946},
    keywords = {environmental engineering, nuclear physics}
}

@article{Callahan2017,
    title = {{Three-dimensional texture visualization approaches: theoretical analysis and examples}},
    year = {2017},
    journal = {Journal of Applied Crystallography},
    author = {Callahan, Patrick G. and Echlin, McLean and Pollock, Tresa M. and Singh, Saransh and De Graef, Marc},
    number = {2},
    pages = {1--11},
    volume = {50},
    publisher = {International Union of Crystallography},
    url = {http://scripts.iucr.org/cgi-bin/paper?S1600576717001157},
    doi = {10.1107/S1600576717001157},
    issn = {1600-5767},
    keywords = {angles, euler, fundamental zones, rodrigues vectors, supporting information, this article has, three-dimensional rotations, three-dimensional visualization}
}

@incollection{Hielscher2010,
    title = {{Material Behavior: Texture and Anisotropy}},
    year = {2010},
    booktitle = {Handbook of Geomathematics},
    author = {Hielscher, Ralf and Mainprice, David and Schaeben, Helmut},
    editor = {Freeden, Willi and Nashed, M Zuhair and Sonar, Thomas},
    pages = {973--1003},
    publisher = {Springer Berlin Heidelberg},
    url = {http://dx.doi.org/10.1007/978-3-642-01546-5_33},
    address = {Berlin, Heidelberg},
    isbn = {978-3-642-01546-5},
    doi = {10.1007/978-3-642-01546-5{\_}33}
}

@article{Rollett2015,
    title = {{Understanding materials microstructure and behavior at the mesoscale}},
    year = {2015},
    journal = {MRS Bulletin},
    author = {Rollett, A.D. and Rohrer, G.S. and Suter, R.M.},
    number = {11},
    pages = {951--960},
    volume = {40},
    url = {http://www.journals.cambridge.org/abstract_S0883769415002626},
    doi = {10.1557/mrs.2015.262},
    issn = {0883-7694}
}

@article{Bachmann2012,
    title = {{Efficient and accurate measurement of very sharp crystallographic textures: A new measurement strategy}},
    year = {2012},
    journal = {Acta Materialia},
    author = {Bachmann, F. and Witte, M. and Nguyen, T. Q. and Schaeben, H. and Gottstein, G.},
    number = {10},
    pages = {4229--4234},
    volume = {60},
    publisher = {Acta Materialia Inc.},
    url = {http://dx.doi.org/10.1016/j.actamat.2012.04.009},
    isbn = {1359-6454},
    doi = {10.1016/j.actamat.2012.04.009},
    issn = {13596454},
    keywords = {Pole figure measurement, Texture, Traveling salesman problem, VDM, X-ray diffraction (XRD)}
}

@article{Ice2009,
    title = {{Tutorial on x-ray microLaue diffraction}},
    year = {2009},
    journal = {Materials Characterization},
    author = {Ice, Gene E. and Pang, J. W L},
    number = {11},
    pages = {1191--1201},
    volume = {60},
    publisher = {Elsevier Inc.},
    url = {http://dx.doi.org/10.1016/j.matchar.2009.07.006},
    isbn = {1044-5803},
    doi = {10.1016/j.matchar.2009.07.006},
    issn = {10445803},
    keywords = {Deformation, Diffraction, Fracture, Grain growth, Laue, Microbeam, X-ray}
}

@article{Simons2015,
    title = {{Dark-field X-ray microscopy for multiscale structural characterization}},
    year = {2015},
    journal = {Nature communications},
    author = {Simons, H and King, Andrew and Ludwig, Wolfgang and Detlefs, C and Pantleon, Wolfgang and Schmidt, Søren and Snigireva, I and Snigirev, A and Poulsen, Henning Friis},
    pages = {6098},
    volume = {6},
    publisher = {Nature Publishing Group},
    url = {http://www.nature.com/ncomms/2015/150114/ncomms7098/full/ncomms7098.html?WT.ec_id=NCOMMS-20150121},
    isbn = {2041-1723 (Electronic)
2041-1723 (Linking)},
    doi = {10.1038/ncomms7098},
    issn = {2041-1723},
    pmid = {25586429}
}

@book{Kelly2012,
    title = {{Crystallography and Crystal Defects}},
    year = {2012},
    author = {Kelly, Anthony and Knowles, Kevin M.},
    edition = {2nd},
    pages = {536},
    publisher = {Wiley},
    isbn = {978-0-470-75014-8}
}

@book{Sutton,
    title = {{Interfaces in Crystalline Materials}},
    year = {2007},
    author = {Sutton, A. P. and Baluffi, R.W.},
    pages = {856},
    publisher = {Oxford University Press},
    address = {Oxford},
    isbn = {019921106X}
}

@article{Bozzolo2010,
    title = {{Misorientations induced by deformation twinning in titanium}},
    year = {2010},
    journal = {Journal of Applied Crystallography},
    author = {Bozzolo, Nathalie and Chan, Lisa and Rollett, Anthony D.},
    number = {3},
    pages = {596--602},
    volume = {43},
    isbn = {00218898 (ISSN)},
    doi = {10.1107/S0021889810008228},
    issn = {00218898}
}

@article{Song1995,
    title = {{Structural interpretation of the nucleation and growth of deformation twins in Zr and Ti-II. Tem study of twin morphology and defect reactions during twinning}},
    year = {1995},
    journal = {Acta Metallurgica Et Materialia},
    author = {Song, S. G. and Gray, G. T.},
    number = {6},
    pages = {2339--2350},
    volume = {43},
    isbn = {0956-7151},
    doi = {10.1016/0956-7151(94)00434-X},
    issn = {09567151}
}

@article{Krakow2017,
    title = {{On the crystallography and composition of topologically close-packed phases in ATI 718Plus {\textregistered}}},
    year = {2017},
    journal = {Acta Materialia},
    author = {Krakow, R. and Johnstone, D.N. and Eggeman, A.S. and H{\"{u}}nert, D. and Hardy, M.C. and Rae, C.M.F. and Midgley, P.A.},
    pages = {271--280},
    volume = {130},
    publisher = {Elsevier Ltd},
    url = {http://linkinghub.elsevier.com/retrieve/pii/S1359645417302306},
    doi = {10.1016/j.actamat.2017.03.038},
    issn = {13596454},
    keywords = {intermetallic phases, ni-based superalloys}
}

@article{Pittman1988,
    title = {{Diagenesis of terry sandstone (upper cretaceous), spindle field, colorado}},
    year = {1988},
    journal = {Journal of Sedimentary Research},
    author = {Pittman, Edward D},
    number = {5},
    pages = {785--800},
    volume = {Vol. 58},
    url = {http://jsedres.sepmonline.org/cgi/doi/10.1306/212F8E68-2B24-11D7-8648000102C1865D},
    doi = {10.1306/212F8E68-2B24-11D7-8648000102C1865D},
    issn = {1527-1404}
}

@book{Barber1936,
    title = {{The Tertiary Igneous Rocks of the Pakokku District and the Salingyi Township of the Lower Chindwin District, Burma: With Special Reference to the Determination of the Feldspars by the Federoff Method}},
    year = {1936},
    author = {Barber, Cecil Thomas},
    volume = {68},
    publisher = {Geological survey of India}
}

@article{Messiga1990,
    title = {{Reactions behaviour during kelyphite and symplectite formation : a case study of mafic granulites and eclogites from the Bohemian Massif}},
    year = {1990},
    journal = {European Journal of Mineralogy},
    author = {Messiga, Bruno and Pavia, Universita and Bassi, A},
    number = {1},
    pages = {125--144},
    volume = {2},
    isbn = {0935-1221},
    issn = {09351221}
}

@article{Brugger2015,
    title = {{Prevalence of growth twins among anhedral plagioclase microlites}},
    year = {2015},
    journal = {American Mineralogist},
    author = {Brugger, Carrie R. and Hammer, Julia E.},
    number = {2-3},
    pages = {385--395},
    volume = {100},
    doi = {10.2138/am-2015-4809},
    issn = {19453027},
    keywords = {Electron backscatter diffraction, crystal morphology, growth twinning, plagioclase}
}

@inproceedings{Wenk1972,
    title = {{Twin laws, optic orientation, and compositon of plagioclase form rocks 12051, 14053, and 14310}},
    year = {1972},
    booktitle = {Proceedings of the Third Lunar Science Conference},
    author = {Wenk, E. and Glauser, A. and Schwander, H. and Trommsdorff, V.},
    pages = {581--589}
}

@article{Brown1988,
    title = {{Zoned ternary feldspars in the Klokken intrusion: exsolution microtextures and mechanisms}},
    year = {1988},
    journal = {Contributions to Mineralogy and Petrology},
    author = {Brown, William L. and Parsons, Ian},
    number = {4},
    pages = {444--454},
    volume = {98},
    isbn = {0010-7999},
    doi = {10.1007/BF00372364},
    issn = {00107999}
}

@article{Feinberg2004,
    title = {{Epitaxial relationships of clinopyroxene-hosted magnetite determined using electron backscatter diffraction (EBSD) technique}},
    year = {2004},
    journal = {American Mineralogist},
    author = {Feinberg, Joshua M and Wenk, Hans-Rudolf and Renne, Paul R and Scott, Gary R},
    pages = {462--466},
    volume = {89}
}

@article{Bascou2005a,
    title = {{Magnetic versus crystallographic fabrics in a basaltic lava flow}},
    year = {2005},
    journal = {Journal of Volcanology and Geothermal Research},
    author = {Bascou, Jérôme and Camps, Pierre and Dautria, Jean Marie},
    number = {1-2},
    pages = {119--135},
    volume = {145},
    isbn = {03770273},
    doi = {10.1016/j.jvolgeores.2005.01.007},
    issn = {03770273},
    keywords = {Anisotropy, Crystallographic preferred orientation, Lava flow, Magnetic susceptibility}
}

@article{Romeo2007a,
    title = {{Polymineralic orientation analysis of magmatic rocks using Electron Back-Scatter Diffraction: Implications for igneous fabric origin and evolution}},
    year = {2007},
    journal = {Tectonophysics},
    author = {Romeo, I. and Capote, R. and Lunar, R. and Cayzer, N.},
    number = {1-4},
    pages = {45--62},
    volume = {444},
    isbn = {0040-1951},
    doi = {10.1016/j.tecto.2007.08.006},
    issn = {00401951},
    keywords = {Crystallographic preferred orientation (CPO), Magmatic fabrics, Shape preferred orientation (SPO), Structural geology}
}

@article{Lojkowski2000,
    title = {{Structure of intercrystalline interfaces}},
    year = {2000},
    journal = {Progress in Materials Science},
    author = {Lojkowski, Witold and Fecht, Hans Joerg},
    number = {5},
    pages = {339--568},
    volume = {45},
    isbn = {0079-6425},
    doi = {10.1016/S0079-6425(99)00008-0},
    issn = {00796425}
}

@article{Dahmen1982,
    title = {{Orientation relationships in precipitation systems}},
    year = {1982},
    journal = {Acta Metallurgica},
    author = {Dahmen, U.},
    number = {1},
    pages = {63--73},
    volume = {30},
    isbn = {0001-6160},
    doi = {10.1016/0001-6160(82)90045-1},
    issn = {00016160}
}

@article{Christian1994,
    title = {{Crystallographic theories, interface structures, and transformation mechanisms}},
    year = {1994},
    journal = {Metallurgical and Materials Transactions A},
    author = {Christian, J. W.},
    number = {9},
    pages = {1821--1839},
    volume = {25},
    doi = {10.1007/BF02649031},
    issn = {10735623}
}

@article{Gratias1979,
    title = {{Crystallographic description of coincidence-site lattice interfaces in homogeneous crystals}},
    year = {1979},
    journal = {Acta Crystallographica Section A},
    author = {Gratias, D. and Portier, R. and Fayard, M. and Guymont, M.},
    number = {6},
    pages = {885--894},
    volume = {35},
    doi = {10.1107/S0567739479002011},
    issn = {16005724}
}

@article{Mason2009,
    title = {{The relationship of the hyperspherical harmonics to SO(3), SO(4) and orientation distribution functions}},
    year = {2009},
    journal = {Acta Crystallographica Section A: Foundations of Crystallography},
    author = {Mason, J. K.},
    number = {4},
    pages = {259--266},
    volume = {65},
    publisher = {International Union of Crystallography},
    doi = {10.1107/S0108767309009921},
    issn = {01087673},
    pmid = {19535847},
    keywords = {Hyperspherical harmonics, Irreducible representatives, Orientation distribution functions}
}

@article{Mason2008,
    title = {{Hyperspherical harmonics for the representation of crystallographic texture}},
    year = {2008},
    journal = {Acta Materialia},
    author = {Mason, J. K. and Schuh, C. A.},
    number = {20},
    pages = {6141--6155},
    volume = {56},
    publisher = {Acta Materialia Inc.},
    url = {http://dx.doi.org/10.1016/j.actamat.2008.08.031},
    isbn = {1359-6454},
    doi = {10.1016/j.actamat.2008.08.031},
    issn = {13596454},
    keywords = {Crystallographic texture, Orientation distribution functions, Quaternion distribution, Spectral decomposition}
}

@article{Zhang2009,
    title = {{Crystallographic features of phase transformations in solids}},
    year = {2009},
    journal = {Progress in Materials Science},
    author = {Zhang, Ming Xing and Kelly, Patrick M.},
    number = {8},
    pages = {1101--1170},
    volume = {54},
    publisher = {Elsevier Ltd},
    url = {http://dx.doi.org/10.1016/j.pmatsci.2009.06.001},
    isbn = {0079-6425},
    doi = {10.1016/j.pmatsci.2009.06.001},
    issn = {00796425}
}

@article{Zhang2005,
    title = {{On the crystallography of precipitation}},
    year = {2005},
    journal = {Progress in Materials Science},
    author = {Zhang, W. Z. and Weatherly, G. C.},
    number = {2},
    pages = {181--292},
    volume = {50},
    isbn = {0079-6425},
    doi = {10.1016/j.pmatsci.2004.04.002},
    issn = {00796425}
}

@article{Pond1979,
    title = {{The symmetry and interfacial structure of bicrystals}},
    year = {1979},
    journal = {Philosophical Transactions of the Royal Society of London. Series A.},
    author = {Pond, R.C. and Bollmann, W.},
    number = {A 1395},
    pages = {449--472},
    volume = {292},
    doi = {10.1098/rspa.1952.0029},
    issn = {1364-5021}
}

@article{Neumann1996,
    title = {{Crystallography of boundaries and interfaces}},
    year = {1996},
    journal = {Acta Physica Polonica A},
    author = {Neumann, W.},
    number = {2},
    pages = {195--207},
    volume = {89},
    issn = {05874246}
}

@article{Morawiec1989a,
    title = {{Some information on quaternions useful in texture calculations}},
    year = {1989},
    journal = {Textures and Microstructures},
    author = {Morawiec, Adam and Pospiech, J.},
    number = {3},
    pages = {211--216},
    volume = {10},
    doi = {10.1155/TSM.10.211},
    issn = {0730-3300},
    keywords = {euler angles, quaternions, representation of orientations}
}

@article{Ray1990,
    title = {{Transformation textures in steels}},
    year = {1990},
    journal = {International Materials Reviews},
    author = {Ray, R K and Jonas, J J},
    number = {1},
    pages = {1--36},
    volume = {35},
    url = {http://dx.doi.org/10.1179/095066090790324046},
    doi = {10.1179/095066090790324046}
}

@book{Schwartz2009,
    title = {{Electron Backscatter Diffraction in Materials Science}},
    year = {2009},
    author = {Schwartz, Adam J and Schwarzer, Robert A. and Field, David P and Adams, Brent L. and Kumar, Mukul},
    number = {2},
    pages = {519--573},
    volume = {16},
    publisher = {Springer US},
    url = {http://linkinghub.elsevier.com/retrieve/pii/S0961129003801813},
    isbn = {978-0-387-88135-5},
    doi = {10.1007/978-0-387-88136-2},
    issn = {978-0-387-88136-2}
}

@article{Adams1998,
    title = {{The mesostructure-properties linkage in polycrystals}},
    year = {1998},
    journal = {Progress in Materials Science},
    author = {Adams, Brent L. and Olson, T},
    pages = {1--88},
    volume = {43}
}

@article{Becker1989,
    title = {{Crystal rotations represented as Rodrigues vectors}},
    year = {1989},
    journal = {Textures and Microstructures},
    author = {Becker, R. and Panchanadeeswaran, S.},
    number = {C},
    pages = {167--194},
    volume = {10},
    isbn = {0730-3300},
    doi = {10.1155/TSM.10.167},
    issn = {0730-3300},
    keywords = {euler angles, odf representation, rodrigues space}
}

@article{Adams1986,
    title = {{Description of the intercrystalline structure distribution in polycrstaline materials}},
    year = {1986},
    journal = {Metallurgical Transactions A (Physical Metallurgy and Materials Science)},
    author = {Adams, Brent L.},
    number = {12},
    pages = {2199--2207},
    volume = {17A},
    isbn = {0360-2133},
    keywords = {METALLOGRAPHY, METALLOGRAPHY -- Microstructures, Microstructures}
}

@article{Stuelpnagel,
    title = {{On the parametrization of the three-dimensional rotational group}},
    year = {1964},
    journal = {Society for Industrial and Applied Mathematics},
    author = {Stuelpnagel, John},
    number = {4},
    pages = {422--430},
    volume = {6},
    doi = {10.1137/1006093}
}

@article{Adams1993,
    title = {{Orientation imaging: The emergence of a new microscopy}},
    year = {1993},
    journal = {Metallurgical Transactions A},
    author = {Adams, Brent L. and Wright, Stuart I. and Kunze, Karsten},
    number = {4},
    pages = {819--831},
    volume = {24},
    isbn = {0360-2133},
    doi = {10.1007/BF02656503},
    issn = {10735623}
}

@book{Bollmann1970,
    title = {{Crystal defects and crystalline interfaces}},
    year = {1970},
    author = {Bollmann, W.},
    pages = {1--253},
    publisher = {Springer-Verlag Berlin Heidelberg},
    isbn = {978-3-642-49175-7},
    doi = {10.1007/978-3-642-49173-3}
}

@article{Grimmer1989b,
    title = {{Coincidence orientations of grains in rhombohedral materials}},
    year = {1989},
    journal = {Acta Crystallographica Section A},
    author = {Grimmer, H.},
    number = {8},
    pages = {505--523},
    volume = {45},
    isbn = {0108-7673},
    doi = {10.1107/S0108767389002291},
    issn = {16005724}
}

@article{Balluffi1982,
    title = {{CSL/DSC Lattice model for general crystalcrystal boundaries and their line defects}},
    year = {1982},
    journal = {Acta Metallurgica},
    author = {Balluffi, R. W. and Brokman, A. and King, A. H.},
    number = {8},
    pages = {1453--1470},
    volume = {30},
    isbn = {0001-6160},
    doi = {10.1016/0001-6160(82)90166-3},
    issn = {00016160}
}

@article{Randle2001,
    title = {{The coincidence site lattice and the 'sigma enigma'}},
    year = {2001},
    journal = {Materials Characterization},
    author = {Randle, Valerie},
    number = {5},
    pages = {411--416},
    volume = {47},
    isbn = {1044-5803},
    doi = {10.1016/S1044-5803(02)00193-6},
    issn = {10445803},
    keywords = {CSL, EBSD, Grain boundary plane}
}

@article{Dechamps1987,
    title = {{Grain-boundaries: Criteria of specialness and deviation from CSL misorientation}},
    year = {1987},
    journal = {Acta Metallurgica},
    author = {D{\'{e}}champs, M. and Baribier, F. and Marrouche, A.},
    number = {1},
    pages = {101--107},
    volume = {35},
    isbn = {0001-6160},
    doi = {10.1016/0001-6160(87)90217-3},
    issn = {00016160}
}

@article{Palumbo1998,
    title = {{On a More Restrictive Geometric Criterion for Special CSL Grain Boundaries}},
    year = {1998},
    journal = {Scripta Materialia},
    author = {Palumbo, G. and Aust, K.T. and Lehockey, E.M. and Erb, U. and Lin, P.},
    number = {11},
    pages = {1685--1690},
    volume = {38},
    isbn = {1359-6462},
    doi = {10.1016/S1359-6462(98)00077-3},
    issn = {13596462}
}

@article{Pond1983,
    title = {{Bicrystallography}},
    year = {1983},
    journal = {Proceedings of the Royal Society A},
    author = {Pond, R.C. and Vlachavas, D S},
    pages = {95--143},
    volume = {A 386},
    doi = {10.1098/rspa.1983.0054},
    issn = {1364-5021}
}

@article{Patala2010,
    title = {{Topology of homophase grain boundaries in two-dimensional crystals: the role of grain exchange symmetry}},
    year = {2010},
    journal = {Computers, Materials {\&} Continua},
    author = {Patala, Srikanth and Schuh, Christopher A.},
    number = {1},
    pages = {1--18},
    volume = {17},
    keywords = {Grain boundaries, topology}
}

@misc{OrientationLibrary2016,
    title = {{The Orientation Library, https://sourceforge.net/projects/orilib .}},
    year = {2016},
    author = {Quey, Roman},
    url = {https://sourceforge.net/projects/orilib/?source=navbar}
}

@article{Zaefferer2000,
    title = {{New developments of computer-aided crystallographic analysis in transmission electron microscopy}},
    year = {2000},
    journal = {Journal of Applied Crystallography},
    author = {Zaefferer, Stefan},
    number = {1},
    pages = {10--25},
    volume = {33},
    publisher = {International Union of Crystallography},
    isbn = {0021-8898},
    doi = {10.1107/S0021889899010894},
    issn = {00218898}
}

@article{Groeber2014,
    title = {{DREAM.3D: A Digital Representation Environment for the Analysis of Microstructure in 3D}},
    year = {2014},
    journal = {Integrating Materials and Manufacturing Innovation},
    author = {Groeber, Michael a and Jackson, Michael a},
    number = {1},
    pages = {5},
    volume = {3},
    url = {http://www.immijournal.com/content/3/1/5},
    doi = {10.1186/2193-9772-3-5},
    issn = {2193-9772},
    keywords = {3d microstructure, electron back-scatter diffraction, hdf5, open-source, programming library, reconstruction, synthetic microstructure}
}

@article{Morawiec2000,
    title = {{Method to calculate the grain boundary energy distribution over the space of macroscopic boundary parameters from the geometry of triple junctions}},
    year = {2000},
    journal = {Acta Materialia},
    author = {Morawiec, A.},
    number = {13},
    pages = {3525--3532},
    volume = {48},
    doi = {10.1016/S1359-6454(00)00126-9},
    issn = {13596454},
    keywords = {computer simulation, grain boundaries, microstructure, surfaces and interfaces, texture}
}

@article{Bevis1968,
    title = {{Twinning shears in lattices}},
    year = {1968},
    journal = {Proceedings of the Royal Society A},
    author = {Bevis, M and Crocker, A. G.},
    pages = {123--134},
    volume = {304},
    doi = {10.1098/rspa.1983.0054},
    issn = {1364-5021}
}

@article{Bevis1969,
    title = {{Twinning modes in lattices}},
    year = {1969},
    journal = {Proceedings of the Royal Society A},
    author = {Bevis, M and Crocker, A. G.},
    pages = {509--529},
    volume = {313},
    doi = {10.1098/rspa.1983.0054},
    issn = {1364-5021}
}

@article{Mitchell2008,
    title = {{Process Development {\&} Microstructure {\&} Mechanical Property Evaluation of a Dual Microstructure Heat Treated Advanced Nickel Disc Alloy}},
    year = {2008},
    journal = {Superalloys 2008 (Eleventh International Symposium)},
    author = {Mitchell, R.J. and Lemsky, J.A. and Ramanathan, R. and Li, H.Y. and Perkins, K.M. and Connor, L.D.},
    number = {Figure 1},
    pages = {347--356},
    url = {http://www.tms.org/superalloys/10.7449/2008/Superalloys_2008_347_356.pdf},
    isbn = {0873397282},
    doi = {{\textbackslash}url{\{}10.7449/2008/Superalloys{\{}{\textbackslash}textunderscore {\}}2008{\{}{\textbackslash}textunderscore {\}}347{\{}{\textbackslash}textunderscore {\}}356{\}}},
    keywords = {dual-microstructure, heat treatment, rr1000}
}

@article{Philippe1995,
    title = {{Modeling of Texture Evolution for Materials of Hexagonal Symmetry - Application To Zirconium and Titanium Alpha-Alloys or Near-Alpha-Alloys}},
    year = {1995},
    journal = {Acta Metallurgica},
    author = {Philippe, M J and Serghat, M and Vanhoutte, P and Esling, C},
    number = {4},
    pages = {1619--1630},
    volume = {43},
    url = {papers://82d09eba-ea7e-42aa-9e88-31cb27a3a70e/Paper/p369},
    isbn = {0956-7151},
    doi = {10.1016/0956-7151(94)00329-g},
    issn = {09567151},
    keywords = {Deformation, Simulation}
}

@article{Wang2003,
    title = {{Texture analysis in hexagonal materials}},
    year = {2003},
    journal = {Materials Chemistry and Physics},
    author = {Wang, Y. N. and Huang, J. C.},
    number = {1},
    pages = {11--26},
    volume = {81},
    isbn = {8867525409},
    doi = {10.1016/S0254-0584(03)00168-8},
    issn = {02540584},
    keywords = {Hexagonal materials, Orientation distribution function, Pole figures, Texture}
}

@article{Hannon2013,
    title = {{The practical origins of epistemic contextualism}},
    year = {2013},
    journal = {Erkenntnis},
    author = {Hannon, Michael},
    number = {4},
    pages = {899--919},
    volume = {78},
    doi = {10.1007/s10670-012-9426-z},
    issn = {01650106}
}

@misc{Ashby,
    title = {{M19 fatigue and fracture {\&} basic mechanisms :}},
    booktitle = {Image (Rochester, N.Y.)},
    author = {Ashby, M and {Jones}}
}

@article{Rowenhorst2015,
    title = {{Consistent representations of and conversions between 3D rotations}},
    year = {2015},
    journal = {Modelling and Simulation in Materials Science and Engineering},
    author = {Rowenhorst, D and Rollett, A D and Rohrer, G S and Groeber, M and Jackson, M and Konijnenberg, P J and De Graef, M},
    number = {8},
    pages = {083501},
    volume = {23},
    publisher = {IOP Publishing},
    url = {http://iopscience.iop.org/0965-0393/23/8/083501%5Cnhttp://stacks.iop.org/0965-0393/23/i=8/a=083501?key=crossref.cf786a1d143a778ae85fe165d9bea897},
    doi = {10.1088/0965-0393/23/8/083501},
    issn = {0965-0393}
}

@inproceedings{Huenert,
    title = {{ATI 718PLUS {\textregistered} - new nickel based disc alloy and its capabilities}},
    year = {2016},
    booktitle = {Superalloys 2016: 13th International Symposium on Superalloys},
    author = {Huenert, D and Proebstle, M and Casanova, A and Schluetter, R and Krakow, Robert and Buescher, M and Randelzhofer, P and Loehnert, K and Witulski, T and Neumeier, S and Rae, Catherine M.F. and Evans, A and Loehnert, K and Witulski, T and Neumeier, S and Rae, Catherine M.F.},
    number = {1},
    pages = {783--792},
    volume = {1},
    keywords = {alloy, ati718plus, creep, fcg, fcpr, long term stability, oxidation, tensile}
}

@inproceedings{Huenertb,
    title = {{ATI 718PLUS {\textregistered} - new nickel based disc alloy and its capabilities}},
    year = {2016},
    booktitle = {Superalloys 2016: 13th International Symposium on Superalloys},
    author = {Huenert, D and Proebstle, M and Casanova, A and Schluetter, R and Krakow, R and Buescher, M and Randelzhofer, P and Evans, A and Loehnert, K and Witulski, T and Neumeier, S and Rae, C},
    number = {1},
    pages = {783--792},
    volume = {1},
    keywords = {alloy, ati718plus, creep, fcg, long term stability, oxidation, tensile}
}

@article{Klower1998,
    title = {{Metal dusting of nickel-base alloys}},
    year = {1998},
    journal = {Materials and Corrosion},
    author = {Kl{\"{o}}wer, Jutta and Grabke, HJ and Mueller-Lorenz, EM},
    pages = {328--329},
    volume = {49},
    isbn = {1521-4176},
    doi = {10.1002/maco.19960470904},
    issn = {09475117}
}

@article{Tytko2012,
    title = {{Microstructural evolution of a Ni-based superalloy (617B) at 700C studied by electron microscopy and atom probe tomography}},
    year = {2012},
    journal = {Acta Materialia},
    author = {Tytko, Darius and Choi, Pyuck Pa and Kl{\"{o}}wer, Jutta and Kostka, Aleksander and Inden, Gerhard and Raabe, Dierk},
    number = {4},
    pages = {1731--1740},
    volume = {60},
    isbn = {13596454 (ISSN)},
    doi = {10.1016/j.actamat.2011.11.020},
    issn = {13596454},
    keywords = {Alloy 617B, Atom probe tomography, Boron enrichment, M 23C 6, Ni-based superalloy}
}

@misc{Klower2010b,
    title = {{Nickel-based alloy}},
    year = {2010},
    author = {Kl{\"{o}}wer, Jutta and Scheide, Frank},
    number = {19},
    pages = {1--5},
    volume = {1},
    isbn = {2013033834},
    doi = {US 2010/0311130 Al},
    issn = {00218979},
    pmid = {1000182772},
    arxivId = {arXiv:1208.5721}
}

@article{Tarzimoghadam2017,
    title = {{Hydrogen-assisted failure in Ni-based superalloy 718 studied under in situ hydrogen charging: The role of localized deformation in crack propagation}},
    year = {2017},
    journal = {Acta Materialia},
    author = {Tarzimoghadam, Z. and Ponge, D. and Kl{\"{o}}wer, J. and Raabe, D.},
    pages = {365--374},
    volume = {128},
    doi = {10.1016/j.actamat.2017.02.059},
    issn = {13596454}
}

@misc{Klower2010,
    title = {{Austenitic heat resistant nickel-base alloy}},
    year = {2010},
    author = {Kl{\"{o}}wer, Jutta and Boer, Bernd de and Schlager, Dietmar},
    number = {1},
    pages = {0--2},
    volume = {1},
    isbn = {2004001828},
    doi = {US 20100322867A1},
    issn = {01968904},
    pmid = {1000182772},
    arxivId = {arXiv:1208.5721}
}

@article{Daszykowski2010,
    title = {{Density-Based Clustering Methods}},
    year = {2010},
    journal = {Comprehensive Chemometrics},
    author = {Daszykowski, M. and Walczak, B.},
    pages = {635--654},
    volume = {2},
    isbn = {9780444527011},
    doi = {10.1016/B978-044452701-1.00067-3},
    issn = {09758887},
    pmid = {15003161},
    arxivId = {10.1.1.71.1980},
    keywords = {Color maps, Core plot, Density-based techniques, Inliers, Natural clusters, Outliers, Reachability plot}
}

@article{Ratanaphan2014,
    title = {{The five parameter grain boundary character distribution of polycrystalline silicon}},
    year = {2014},
    journal = {Journal of Materials Science},
    author = {Ratanaphan, Sutatch and Yoon, Yohan and Rohrer, Gregory S.},
    number = {14},
    pages = {4938--4945},
    volume = {49},
    doi = {10.1007/s10853-014-8195-2},
    issn = {15734803}
}

@article{Beladi2014,
    title = {{Variant selection and intervariant crystallographic planes distribution in martensite in a Ti-6Al-4V alloy}},
    year = {2014},
    journal = {Acta Materialia},
    author = {Beladi, Hossein and Chao, Qi and Rohrer, Gregory S.},
    pages = {478--489},
    volume = {80},
    publisher = {Acta Materialia Inc.},
    url = {http://dx.doi.org/10.1016/j.actamat.2014.06.064},
    isbn = {1359-6454},
    doi = {10.1016/j.actamat.2014.06.064},
    issn = {13596454},
    keywords = {Electron backscatter diffraction, Martensite, Texture, Intervariant plane distribution, Variant, Ti-6Al-4V}
}

@article{Sneddon2016,
    title = {{Transmission Kikuchi diffraction in a scanning electron microscope: A review}},
    year = {2016},
    journal = {Materials Science and Engineering R: Reports},
    author = {Sneddon, Glenn C. and Trimby, Patrick W. and Cairney, Julie M.},
    pages = {1--12},
    volume = {110},
    publisher = {Elsevier B.V.},
    url = {http://dx.doi.org/10.1016/j.mser.2016.10.001},
    isbn = {0927-796X},
    doi = {10.1016/j.mser.2016.10.001},
    issn = {0927796X},
    keywords = {Corrosion, Highly deformed materials, Nanocrystalline, Nanomaterials, TKD, t-EBSD}
}

@article{Crawley1974a,
    title = {{Precipitate morphology and orientation relationships in an aged Mg-9{\%} Al-1{\%} Zn-0.3{\%} Mn alloy}},
    year = {1974},
    journal = {Acta Metallurgica},
    author = {Crawley, A. F. and Milliken, K. S.},
    number = {5},
    pages = {557--562},
    volume = {22},
    doi = {10.1016/0001-6160(74)90152-7},
    issn = {00016160}
}

@article{Crawley1974,
    title = {{Effect of Two-Step Aging on the Precipitate Structure in Magnesium Alloy AZ91}},
    year = {1974},
    journal = {Metallurgical Transactions},
    author = {Crawley, A. F. and Lagowski, B.},
    number = {4},
    pages = {949--951},
    volume = {5},
    doi = {10.1007/BF02643153},
    issn = {0360-2133}
}

@article{Dobigeon2012SpectralSpectrum-images,
    title = {{Spectral mixture analysis of EELS spectrum-images}},
    year = {2012},
    journal = {Ultramicroscopy},
    author = {Dobigeon, Nicolas and Brun, Nathalie},
    pages = {25--34},
    volume = {120},
    isbn = {0304-3991},
    doi = {10.1016/j.ultramic.2012.05.006},
    issn = {03043991},
    pmid = {22796556}
}

@article{Lucas2013MultivariateData,
    title = {{Multivariate statistical analysis as a tool for the segmentation of 3D spectral data}},
    year = {2013},
    journal = {Micron},
    author = {Lucas, G and Burdet, P and Cantoni, M and Hebert, C},
    pages = {49--56},
    volume = {52-53},
    publisher = {Elsevier Ltd},
    doi = {10.1016/j.micron.2013.08.005},
    issn = {1878-4291},
    pmid = {24035679}
}

@article{Rossouw2015MulticomponentLearning,
    title = {{Multicomponent Signal Unmixing from Nanoheterostructures: Overcoming the Traditional Challenges of Nanoscale X-ray Analysis via Machine Learning}},
    year = {2015},
    journal = {Nano Letters},
    author = {Rossouw, David and Burdet, Pierre and de la Pe{\~{n}}a, Francisco and Ducati, Caterina and Knappett, Benjamin R. and Wheatley, Andrew E. H. and Midgley, Paul a.},
    pages = {150317074024002},
    doi = {10.1021/acs.nanolett.5b00449},
    issn = {1530-6984}
}

@article{Calmunger2013DamageTemperature,
    title = {{Damage and fracture behaviours in advanced heat resistant materials during slow strain rate test at high temperature}},
    year = {2013},
    author = {Calmunger, Mattias and Chai, Guocai and Johansson, Sten and Moverare, Johan},
    pages = {1--10},
    keywords = {austenitic stainless steel, biomass power plant, elevated temperature, nickel base, slow strain rate}
}

@article{Wright2015IntroductionMethodologies,
    title = {{Introduction and comparison of new EBSD post-processing methodologies}},
    year = {2015},
    journal = {Ultramicroscopy},
    author = {Wright, Stuart I. and Nowell, Matthew M. and Lindeman, Scott P. and Camus, Patrick P. and De Graef, Marc and Jackson, Michael A.},
    doi = {10.1016/j.ultramic.2015.08.001},
    issn = {18792723},
    pmid = {26342553}
}

@article{By2017Mechanical625,
    title = {{Mechanical Properties of Additive Manufactured Nickel Alloy 625}},
    year = {2017},
    journal = {Additive Manufacturing},
    author = {By, Authors and Hack, Harvey and Link, Richard and Knudsen, Erik and Olig, Scott},
    publisher = {Elsevier B.V.},
    url = {http://dx.doi.org/10.1016/j.addma.2017.02.004},
    doi = {10.1016/j.addma.2017.02.004},
    issn = {2214-8604}
}

@misc{2012JMatPro,
    title = {{JMatPro}},
    year = {2012},
    url = {http://www.sentesoftware.co.uk/1852.aspx}
}

@book{Haldar2009MicrostructureSteels,
    title = {{Microstructure and Texture in Steels}},
    year = {2009},
    author = {Haldar, Arunansu and Suwas, Satyam and Bhattacharjee, Debashish},
    pages = {488},
    publisher = {Springer, London},
    isbn = {978-1-84882-453-9},
    doi = {https://doi.org/10.1007/978-1-84882-454-6}
}
